# Supplementary material for: 3,4-Dimeth­oxy-N-((E)-4-{[1-(prop-2-en-1-yl)-1H-1,2,3-triazol-4-yl]meth­oxy}benzyl­idene)aniline
Source: Acta Crystallogr Sect E Struct Rep Online. 2012 Jun 16;68(Pt 7):o2127. doi: 10.1107/S1600536812026761 (PMC3393938; doi:10.1107/S1600536812026761)
Supplement: Supplementary file 1 [file e-68-o2127-sup1.cif]

##############################################################################
#                                                                            #
# This CIF contains the data in a paper accepted for publication in          #
# Acta Crystallographica Section E. It conforms to the requirements of       #
# Notes for Authors for Acta Crystallographica Section E, and has been       #
# peer reviewed under the auspices of the IUCr Commission on Journals.       #
#                                                                            #
# Full details of the Crystallographic Information File format               #
# are given in the paper "The Crystallographic Information File (CIF):       #
# a New Standard Archive File for Crystallography" by S. R. Hall, F. H.      #
# Allen and I. D. Brown [Acta Cryst. (1991), A47, 655-685].                  #
#                                                                            #
# The current version of the core CIF dictionary is obtainable from          #
# ftp://ftp.iucr.org/pub/cif_core.dic.                                       #
#                                                                            #
# Software is freely available for graphical display of the structure(s)     #
# in this CIF. For information consult the CIF software page                 #
# http://www.iucr.org/resources/cif/software.                                #
#                                                                            #
# This file may be used for bona fide research purposes within the           #
# scientific community so long as proper attribution is given to the journal # 
# article from which it was obtained.                                        #
#                                                                            #
##############################################################################
data_global
_audit_creation_method     'PLATON <TABLE ACC> option'
_journal_date_recd_electronic     2012-06-07
_journal_date_accepted     2012-06-13
_journal_name_full     'Acta Crystallographica, Section E'
_journal_year     2012
_journal_volume     68
_journal_issue      7
_journal_page_first     o2127
_journal_page_last     o2127
_journal_paper_category     QO
_journal_paper_doi     10.1107/S1600536812026761
_journal_coeditor_code     GK2500
_publ_contact_author_name
; Dr. Mehmet Akkurt
;
_publ_contact_author_address
; Department of Physics
  Faculty of Sciences
  Erciyes University
  38039 Kayseri
  Turkey
;
_publ_contact_author_email     akkurt@erciyes.edu.tr
_publ_contact_author_fax     '+90-352-4374933'
_publ_contact_author_phone     '+90-352-4374901 ext. 33106'
_publ_section_title
;\
3,4-Dimethoxy-<i>N</i>-((<i>E</i>)-4-{[1-(prop-2-en-1-yl)-1<i>H</i>-1,2,3-\
triazol-4-yl]methoxy}benzylidene)aniline
;
loop_
    _publ_author_name
    _publ_author_footnote
    _publ_author_address
    'Mehmet Akkurt' .
; Department of Physics,
  Faculty of Sciences,
  Erciyes University,
  38039 Kayseri,
  Turkey
;
    'Aliasghar Jarrahpour' .
;
Department of Chemistry,
College of Sciences,
Shiraz University,
71454 Shiraz,
Iran
;
    'Hashem Sharghi' .
;
Department of Chemistry,
College of Sciences,
Shiraz University,
71454 Shiraz,
Iran
;
    'Mehdi Mohammadi Chermahini' .
;
Department of Chemistry,
College of Sciences,
Shiraz University,
71454 Shiraz,
Iran
;
    'Pezhman Shiri' .
;
Department of Chemistry,
College of Sciences,
Shiraz University,
71454 Shiraz,
Iran
;
    'Orhan B\"uy\"ukg\"ung\"or' .
;
   Department of Physics,
   Faculty of Arts and Sciences,
   Ondokuz May\?is University,
   55139 Samsun,
   Turkey
;
data_I
_chemical_name_systematic
;
3,4-Dimethoxy-<i>N</i>-((<i>E</i>)-4-{[1-(prop-2-en-1-yl)-1<i>H</i>-1,2,3-
triazol-4-yl]methoxy}benzylidene)aniline
;
_chemical_name_common     ?
_chemical_formula_moiety     'C21 H22 N4 O3'
_chemical_formula_sum     'C21 H22 N4 O3'
_chemical_formula_structural     ?
_chemical_formula_iupac     'C21 H22 N4 O3'
_chemical_formula_weight     378.43
_chemical_melting_point     ?
_symmetry_cell_setting     triclinic
_symmetry_space_group_name_H-M     'P -1'
_symmetry_space_group_name_Hall     '-P 1'
loop_
    _symmetry_equiv_pos_site_id
    _symmetry_equiv_pos_as_xyz
    1 x,y,z
    2 -x,-y,-z
_cell_length_a     5.8144(4)
_cell_length_b     11.9677(8)
_cell_length_c     14.1019(10)
_cell_angle_alpha     85.803(6)
_cell_angle_beta     80.497(6)
_cell_angle_gamma     80.434(5)
_cell_volume     953.30(12)
_cell_formula_units_Z     2
_cell_measurement_reflns_used     16791
_cell_measurement_theta_min     2.21
_cell_measurement_theta_max     27.30
_cell_measurement_temperature     296(2)
_cell_special_details
;
;
_exptl_crystal_description     'prism'
_exptl_crystal_colour     'brown'
_exptl_crystal_size_max     0.73
_exptl_crystal_size_mid     0.41
_exptl_crystal_size_min     0.21
_exptl_crystal_size_rad     ?
_exptl_crystal_density_diffrn     1.318
_exptl_crystal_density_meas     ?
_exptl_crystal_density_method     'Not Measured'
_exptl_crystal_F_000     400
loop_
    _exptl_crystal_face_index_h
    _exptl_crystal_face_index_k
    _exptl_crystal_face_index_l
    _exptl_crystal_face_perp_dist
    0 0 1 0.1020
    1 -6 3 0.1330
    0 1 0 0.1220
    -6 -3 -1 0.3670
    4 3 -3 0.3190
    0 1 -4 0.1190
    6 -2 -5 0.2730
    0 -1 -5 0.1090
    -3 -2 -6 0.3170
    1 -8 -2 0.1420
_exptl_absorpt_coefficient_mu     0.090
_exptl_absorpt_correction_type     integration
_exptl_absorpt_process_details     '(X-RED32; Stoe & Cie, 2002)'
_exptl_absorpt_correction_T_min     0.957
_exptl_absorpt_correction_T_max     0.981
_exptl_special_details
;
;
_diffrn_ambient_temperature     296(2)
_diffrn_radiation_type     'Mo K\a'
_diffrn_radiation_wavelength     0.71073
_diffrn_radiation_monochromator     'plane graphite'
_diffrn_measurement_device_type     'Stoe IPDS 2'
_diffrn_measurement_device     '2-circle goniometer'
_diffrn_measurement_method     '\w scans'
_diffrn_detector_area_resol_mean     6.67
_diffrn_reflns_number     15258
_diffrn_reflns_av_R_equivalents     0.0498
_diffrn_reflns_av_sigmaI/netI     0.0370
_diffrn_reflns_theta_min     2.21
_diffrn_reflns_theta_max     26.50
_diffrn_reflns_theta_full     26.50
_diffrn_measured_fraction_theta_max     0.991
_diffrn_measured_fraction_theta_full     0.991
_diffrn_reflns_limit_h_min     -7
_diffrn_reflns_limit_h_max     7
_diffrn_reflns_limit_k_min     -15
_diffrn_reflns_limit_k_max     15
_diffrn_reflns_limit_l_min     -17
_diffrn_reflns_limit_l_max     17
_diffrn_reflns_reduction_process
;
;
_refine_special_details
;
Refinement on <i>F</i>^2^ for ALL reflections except those flagged by the user
for potential systematic errors. Weighted <i>R</i>-factors <i>wR</i> and all
goodnesses of fit <i>S</i> are based on <i>F</i>^2^, conventional
<i>R</i>-factors <i>R</i> are based on <i>F</i>, with <i>F</i> set to zero for
negative <i>F</i>^2^. The observed criterion of <i>F</i>^2^ > \s(<i>F</i>^2^)
is used only for calculating -<i>R</i>-factor-obs <i>etc</i>. and is not
relevant to the choice of reflections for refinement. <i>R</i>-factors based
on <i>F</i>^2^ are statistically about twice as large as those based on
<i>F</i>, and <i>R</i>-factors based on ALL data will be even larger.
;
_reflns_number_total     3919
_reflns_number_gt     2795
_reflns_threshold_expression     I>2\s(I)
_refine_ls_structure_factor_coef     Fsqd
_refine_ls_matrix_type     full
_refine_ls_R_factor_all     0.0620
_refine_ls_R_factor_gt     0.0406
_refine_ls_wR_factor_gt     0.0992
_refine_ls_wR_factor_ref     0.1070
_refine_ls_goodness_of_fit_ref     1.036
_refine_ls_restrained_S_all     1.036
_refine_ls_number_reflns     3919
_refine_ls_number_parameters     253
_refine_ls_number_restraints     0
_refine_ls_number_constraints     ?
_refine_ls_hydrogen_treatment     constr
_refine_ls_weighting_scheme     calc
_refine_ls_weighting_details
                 'calc w=1/[\s^2^(Fo^2^)+(0.0603P)^2^] where P=(Fo^2^+2Fc^2^)/3'
_atom_sites_solution_hydrogens     geom
_atom_sites_solution_primary     direct
_atom_sites_solution_secondary     difmap
_refine_ls_shift/su_max     0.000
_refine_ls_shift/su_mean     0.000
_refine_diff_density_max     0.143
_refine_diff_density_min     -0.177
_refine_ls_extinction_method     'none'
_refine_ls_abs_structure_details     ?
_refine_ls_abs_structure_Flack     .
loop_
    _atom_type_symbol
    _atom_type_description
    _atom_type_scat_dispersion_real
    _atom_type_scat_dispersion_imag
    _atom_type_scat_source
    C C 0.0033 0.0016 ' International Tables Vol C Tables 4.2.6.8 and 6.1.1.4'
    H H 0.0000 0.0000 ' International Tables Vol C Tables 4.2.6.8 and 6.1.1.4'
    N N 0.0061 0.0033 ' International Tables Vol C Tables 4.2.6.8 and 6.1.1.4'
    O O 0.0106 0.0060 ' International Tables Vol C Tables 4.2.6.8 and 6.1.1.4'
_computing_data_collection     'X-AREA (Stoe & Cie, 2002)'
_computing_cell_refinement     'X-AREA (Stoe & Cie, 2002)'
_computing_data_reduction     'X-RED32 (Stoe & Cie, 2002)'
_computing_structure_solution     'SHELXS97 (Sheldrick, 2008)'
_computing_structure_refinement     'SHELXL97 (Sheldrick, 2008)'
_computing_molecular_graphics     'ORTEP-3 (Farrugia, 1997)'
_computing_publication_material     'WinGX (Farrugia, 1999)'
loop_
    _atom_site_type_symbol
    _atom_site_label
    _atom_site_fract_x
    _atom_site_fract_y
    _atom_site_fract_z
    _atom_site_U_iso_or_equiv
    _atom_site_thermal_displace_type
    _atom_site_calc_flag
    _atom_site_refinement_flags
    _atom_site_occupancy
    _atom_site_disorder_assembly
    _atom_site_disorder_group
    O O1 -0.04640(19) 0.88296(10) 0.07531(10) 0.0725(4) Uani d . 1.000 . .
    O O2 0.35022(17) 0.75647(9) 0.03759(8) 0.0615(4) Uani d . 1.000 . .
    O O3 0.67186(18) 0.09568(8) 0.56736(8) 0.0618(4) Uani d . 1.000 . .
    N N1 0.1657(2) 0.50851(10) 0.32214(9) 0.0553(4) Uani d . 1.000 . .
    N N2 1.0236(2) -0.14989(10) 0.76913(9) 0.0557(4) Uani d . 1.000 . .
    N N3 0.7884(2) -0.14280(12) 0.78848(11) 0.0693(5) Uani d . 1.000 . .
    N N4 0.6981(2) -0.05436(12) 0.73864(11) 0.0661(5) Uani d . 1.000 . .
    C C1 0.1137(2) 0.60697(11) 0.26194(11) 0.0503(4) Uani d . 1.000 . .
    C C2 -0.1013(2) 0.67614(12) 0.28129(11) 0.0561(5) Uani d . 1.000 . .
    C C3 -0.1602(3) 0.77029(13) 0.22197(12) 0.0581(5) Uani d . 1.000 . .
    C C4 -0.0060(2) 0.79558(11) 0.14080(11) 0.0526(5) Uani d . 1.000 . .
    C C5 0.2124(2) 0.72537(11) 0.12021(10) 0.0495(4) Uani d . 1.000 . .
    C C6 0.2718(2) 0.63275(11) 0.17977(11) 0.0508(4) Uani d . 1.000 . .
    C C7 -0.2711(3) 0.95187(13) 0.08467(16) 0.0732(6) Uani d . 1.000 . .
    C C8 0.5684(3) 0.68677(14) 0.00812(13) 0.0653(6) Uani d . 1.000 . .
    C C9 0.3712(3) 0.48356(12) 0.34398(11) 0.0537(5) Uani d . 1.000 . .
    C C10 0.4505(2) 0.38187(12) 0.40066(11) 0.0504(4) Uani d . 1.000 . .
    C C11 0.6468(2) 0.37782(12) 0.44608(12) 0.0554(5) Uani d . 1.000 . .
    C C12 0.7232(2) 0.28590(12) 0.50323(11) 0.0550(5) Uani d . 1.000 . .
    C C13 0.6079(2) 0.19201(11) 0.51366(11) 0.0497(4) Uani d . 1.000 . .
    C C14 0.4171(2) 0.19244(12) 0.46571(11) 0.0539(5) Uani d . 1.000 . .
    C C15 0.3388(2) 0.28612(12) 0.41111(11) 0.0534(5) Uani d . 1.000 . .
    C C16 0.8385(3) 0.10194(13) 0.62971(13) 0.0608(5) Uani d . 1.000 . .
    C C17 0.8768(2) -0.00575(12) 0.68750(11) 0.0523(4) Uani d . 1.000 . .
    C C18 1.0838(2) -0.06698(12) 0.70649(11) 0.0545(5) Uani d . 1.000 . .
    C C19 1.1770(3) -0.23609(13) 0.81922(14) 0.0659(6) Uani d . 1.000 . .
    C C20 1.1179(3) -0.35129(13) 0.81555(13) 0.0613(5) Uani d . 1.000 . .
    C C21 1.1076(3) -0.42391(14) 0.88837(14) 0.0708(6) Uani d . 1.000 . .
    H H2 -0.20840 0.65930 0.33500 0.0670 Uiso c R 1.000 . .
    H H3 -0.30470 0.81690 0.23690 0.0700 Uiso c R 1.000 . .
    H H6 0.41750 0.58680 0.16560 0.0610 Uiso c R 1.000 . .
    H H7A -0.30230 0.98770 0.14520 0.0880 Uiso c R 1.000 . .
    H H7B -0.38990 0.90580 0.08210 0.0880 Uiso c R 1.000 . .
    H H7C -0.27330 1.00890 0.03310 0.0880 Uiso c R 1.000 . .
    H H8A 0.54070 0.61200 -0.00200 0.0780 Uiso c R 1.000 . .
    H H8B 0.66660 0.68280 0.05710 0.0780 Uiso c R 1.000 . .
    H H8C 0.64580 0.71830 -0.05080 0.0780 Uiso c R 1.000 . .
    H H9 0.47820 0.53310 0.32260 0.0640 Uiso c R 1.000 . .
    H H11 0.72860 0.43920 0.43750 0.0660 Uiso c R 1.000 . .
    H H12 0.85140 0.28650 0.53480 0.0660 Uiso c R 1.000 . .
    H H14 0.34230 0.12890 0.47070 0.0650 Uiso c R 1.000 . .
    H H15 0.20890 0.28590 0.38050 0.0640 Uiso c R 1.000 . .
    H H16A 0.78020 0.16410 0.67210 0.0730 Uiso c R 1.000 . .
    H H16B 0.98690 0.11620 0.59190 0.0730 Uiso c R 1.000 . .
    H H18 1.23550 -0.05380 0.68110 0.0650 Uiso c R 1.000 . .
    H H19A 1.16170 -0.21710 0.88590 0.0790 Uiso c R 1.000 . .
    H H19B 1.34010 -0.23560 0.79000 0.0790 Uiso c R 1.000 . .
    H H20 1.08630 -0.37280 0.75750 0.0740 Uiso c R 1.000 . .
    H H21A 1.13830 -0.40490 0.94730 0.0850 Uiso c R 1.000 . .
    H H21B 1.06940 -0.49510 0.88170 0.0850 Uiso c R 1.000 . .
loop_
    _atom_site_aniso_label
    _atom_site_aniso_U_11
    _atom_site_aniso_U_22
    _atom_site_aniso_U_33
    _atom_site_aniso_U_12
    _atom_site_aniso_U_13
    _atom_site_aniso_U_23
    O1 0.0606(6) 0.0700(7) 0.0781(8) 0.0077(5) -0.0144(6) 0.0221(6)
    O2 0.0562(6) 0.0660(6) 0.0546(7) 0.0023(5) -0.0065(5) 0.0151(5)
    O3 0.0753(7) 0.0498(5) 0.0673(7) -0.0155(5) -0.0325(6) 0.0124(5)
    N1 0.0600(7) 0.0532(6) 0.0553(8) -0.0148(5) -0.0159(6) 0.0100(6)
    N2 0.0519(7) 0.0592(7) 0.0563(8) -0.0087(5) -0.0153(6) 0.0104(6)
    N3 0.0569(8) 0.0777(9) 0.0704(9) -0.0128(6) -0.0112(7) 0.0244(7)
    N4 0.0511(7) 0.0728(8) 0.0710(9) -0.0081(6) -0.0111(6) 0.0185(7)
    C1 0.0548(8) 0.0477(7) 0.0528(8) -0.0149(6) -0.0180(6) 0.0053(6)
    C2 0.0505(8) 0.0608(8) 0.0587(9) -0.0154(7) -0.0097(7) 0.0033(7)
    C3 0.0459(7) 0.0590(8) 0.0685(10) -0.0034(6) -0.0123(7) -0.0003(7)
    C4 0.0514(8) 0.0505(7) 0.0571(9) -0.0059(6) -0.0183(6) 0.0066(7)
    C5 0.0496(7) 0.0528(7) 0.0479(8) -0.0092(6) -0.0148(6) 0.0040(6)
    C6 0.0493(7) 0.0500(7) 0.0538(9) -0.0045(6) -0.0158(6) 0.0039(6)
    C7 0.0631(10) 0.0586(9) 0.0952(14) 0.0050(7) -0.0242(9) 0.0085(9)
    C8 0.0573(9) 0.0723(10) 0.0603(10) -0.0005(7) -0.0056(7) 0.0072(8)
    C9 0.0585(8) 0.0535(8) 0.0524(9) -0.0174(6) -0.0138(7) 0.0070(6)
    C10 0.0540(8) 0.0515(7) 0.0457(8) -0.0107(6) -0.0083(6) 0.0052(6)
    C11 0.0584(8) 0.0516(7) 0.0599(9) -0.0183(6) -0.0156(7) 0.0094(7)
    C12 0.0539(8) 0.0539(8) 0.0611(9) -0.0143(6) -0.0191(7) 0.0072(7)
    C13 0.0539(8) 0.0476(7) 0.0478(8) -0.0083(6) -0.0112(6) 0.0054(6)
    C14 0.0597(8) 0.0498(7) 0.0565(9) -0.0184(6) -0.0154(7) 0.0062(7)
    C15 0.0536(8) 0.0573(8) 0.0529(9) -0.0147(6) -0.0167(6) 0.0060(7)
    C16 0.0618(9) 0.0590(8) 0.0662(10) -0.0142(7) -0.0253(7) 0.0123(7)
    C17 0.0522(8) 0.0542(7) 0.0512(8) -0.0095(6) -0.0124(6) 0.0046(6)
    C18 0.0496(8) 0.0582(8) 0.0554(9) -0.0111(6) -0.0094(6) 0.0083(7)
    C19 0.0655(9) 0.0647(9) 0.0701(11) -0.0091(7) -0.0285(8) 0.0174(8)
    C20 0.0631(9) 0.0614(9) 0.0583(10) 0.0010(7) -0.0173(7) -0.0014(8)
    C21 0.0779(11) 0.0622(9) 0.0745(12) -0.0105(8) -0.0244(9) 0.0093(9)
_geom_special_details
;
Bond distances, angles <i>etc</i>. have been calculated using the rounded
fractional coordinates. All su's are estimated from the variances of the
(full) variance-covariance matrix. The cell e.s.d.'s are taken into account in
the estimation of distances, angles and torsion angles
;
loop_
    _geom_bond_atom_site_label_1
    _geom_bond_atom_site_label_2
    _geom_bond_site_symmetry_1
    _geom_bond_site_symmetry_2
    _geom_bond_distance
    _geom_bond_publ_flag
    O1 C4 . . 1.3603(19) no
    O1 C7 . . 1.416(2) no
    O2 C5 . . 1.3658(17) no
    O2 C8 . . 1.415(2) no
    O3 C13 . . 1.3651(17) no
    O3 C16 . . 1.426(2) no
    N1 C1 . . 1.4215(18) no
    N1 C9 . . 1.265(2) no
    N2 N3 . . 1.3392(17) no
    N2 C18 . . 1.3313(19) no
    N2 C19 . . 1.468(2) no
    N3 N4 . . 1.311(2) no
    N4 C17 . . 1.3528(19) no
    C1 C2 . . 1.3780(18) no
    C1 C6 . . 1.405(2) no
    C2 C3 . . 1.384(2) no
    C3 C4 . . 1.381(2) no
    C4 C5 . . 1.4008(18) no
    C5 C6 . . 1.3732(19) no
    C9 C10 . . 1.458(2) no
    C10 C11 . . 1.3906(18) no
    C10 C15 . . 1.3956(19) no
    C11 C12 . . 1.372(2) no
    C12 C13 . . 1.3883(19) no
    C13 C14 . . 1.3904(18) no
    C14 C15 . . 1.370(2) no
    C16 C17 . . 1.478(2) no
    C17 C18 . . 1.3572(18) no
    C19 C20 . . 1.482(2) no
    C20 C21 . . 1.296(3) no
    C2 H2 . . 0.9300 no
    C3 H3 . . 0.9300 no
    C6 H6 . . 0.9300 no
    C7 H7A . . 0.9600 no
    C7 H7B . . 0.9600 no
    C7 H7C . . 0.9600 no
    C8 H8A . . 0.9600 no
    C8 H8B . . 0.9600 no
    C8 H8C . . 0.9600 no
    C9 H9 . . 0.9300 no
    C11 H11 . . 0.9300 no
    C12 H12 . . 0.9300 no
    C14 H14 . . 0.9300 no
    C15 H15 . . 0.9300 no
    C16 H16A . . 0.9700 no
    C16 H16B . . 0.9700 no
    C18 H18 . . 0.9300 no
    C19 H19A . . 0.9700 no
    C19 H19B . . 0.9700 no
    C20 H20 . . 0.9300 no
    C21 H21A . . 0.9300 no
    C21 H21B . . 0.9300 no
loop_
    _geom_angle_atom_site_label_1
    _geom_angle_atom_site_label_2
    _geom_angle_atom_site_label_3
    _geom_angle_site_symmetry_1
    _geom_angle_site_symmetry_2
    _geom_angle_site_symmetry_3
    _geom_angle
    _geom_angle_publ_flag
    C4 O1 C7 . . . 119.09(13) no
    C5 O2 C8 . . . 118.37(12) no
    C13 O3 C16 . . . 116.35(11) no
    C1 N1 C9 . . . 118.68(12) no
    N3 N2 C18 . . . 110.57(12) no
    N3 N2 C19 . . . 120.68(13) no
    C18 N2 C19 . . . 128.62(13) no
    N2 N3 N4 . . . 107.23(12) no
    N3 N4 C17 . . . 108.59(12) no
    N1 C1 C2 . . . 119.65(13) no
    N1 C1 C6 . . . 121.52(11) no
    C2 C1 C6 . . . 118.75(13) no
    C1 C2 C3 . . . 120.94(14) no
    C2 C3 C4 . . . 120.51(14) no
    O1 C4 C3 . . . 126.10(13) no
    O1 C4 C5 . . . 114.93(13) no
    C3 C4 C5 . . . 118.95(13) no
    O2 C5 C4 . . . 114.42(12) no
    O2 C5 C6 . . . 125.10(12) no
    C4 C5 C6 . . . 120.47(13) no
    C1 C6 C5 . . . 120.36(12) no
    N1 C9 C10 . . . 124.02(14) no
    C9 C10 C11 . . . 119.63(13) no
    C9 C10 C15 . . . 122.79(13) no
    C11 C10 C15 . . . 117.58(13) no
    C10 C11 C12 . . . 121.91(13) no
    C11 C12 C13 . . . 119.56(12) no
    O3 C13 C12 . . . 124.27(12) no
    O3 C13 C14 . . . 116.29(12) no
    C12 C13 C14 . . . 119.44(13) no
    C13 C14 C15 . . . 120.28(12) no
    C10 C15 C14 . . . 121.14(12) no
    O3 C16 C17 . . . 109.84(12) no
    N4 C17 C16 . . . 123.06(13) no
    N4 C17 C18 . . . 108.21(13) no
    C16 C17 C18 . . . 128.49(13) no
    N2 C18 C17 . . . 105.40(12) no
    N2 C19 C20 . . . 112.12(14) no
    C19 C20 C21 . . . 123.90(17) no
    C1 C2 H2 . . . 120.00 no
    C3 C2 H2 . . . 120.00 no
    C2 C3 H3 . . . 120.00 no
    C4 C3 H3 . . . 120.00 no
    C1 C6 H6 . . . 120.00 no
    C5 C6 H6 . . . 120.00 no
    O1 C7 H7A . . . 109.00 no
    O1 C7 H7B . . . 109.00 no
    O1 C7 H7C . . . 109.00 no
    H7A C7 H7B . . . 109.00 no
    H7A C7 H7C . . . 109.00 no
    H7B C7 H7C . . . 110.00 no
    O2 C8 H8A . . . 109.00 no
    O2 C8 H8B . . . 109.00 no
    O2 C8 H8C . . . 109.00 no
    H8A C8 H8B . . . 110.00 no
    H8A C8 H8C . . . 109.00 no
    H8B C8 H8C . . . 109.00 no
    N1 C9 H9 . . . 118.00 no
    C10 C9 H9 . . . 118.00 no
    C10 C11 H11 . . . 119.00 no
    C12 C11 H11 . . . 119.00 no
    C11 C12 H12 . . . 120.00 no
    C13 C12 H12 . . . 120.00 no
    C13 C14 H14 . . . 120.00 no
    C15 C14 H14 . . . 120.00 no
    C10 C15 H15 . . . 119.00 no
    C14 C15 H15 . . . 119.00 no
    O3 C16 H16A . . . 110.00 no
    O3 C16 H16B . . . 110.00 no
    C17 C16 H16A . . . 110.00 no
    C17 C16 H16B . . . 110.00 no
    H16A C16 H16B . . . 108.00 no
    N2 C18 H18 . . . 127.00 no
    C17 C18 H18 . . . 127.00 no
    N2 C19 H19A . . . 109.00 no
    N2 C19 H19B . . . 109.00 no
    C20 C19 H19A . . . 109.00 no
    C20 C19 H19B . . . 109.00 no
    H19A C19 H19B . . . 108.00 no
    C19 C20 H20 . . . 118.00 no
    C21 C20 H20 . . . 118.00 no
    C20 C21 H21A . . . 120.00 no
    C20 C21 H21B . . . 120.00 no
    H21A C21 H21B . . . 120.00 no
loop_
    _geom_torsion_atom_site_label_1
    _geom_torsion_atom_site_label_2
    _geom_torsion_atom_site_label_3
    _geom_torsion_atom_site_label_4
    _geom_torsion_site_symmetry_1
    _geom_torsion_site_symmetry_2
    _geom_torsion_site_symmetry_3
    _geom_torsion_site_symmetry_4
    _geom_torsion
    _geom_torsion_publ_flag
    C7 O1 C4 C5 . . . . 173.80(13) no
    C7 O1 C4 C3 . . . . -4.8(2) no
    C8 O2 C5 C6 . . . . 2.3(2) no
    C8 O2 C5 C4 . . . . -176.48(13) no
    C16 O3 C13 C12 . . . . 12.0(2) no
    C16 O3 C13 C14 . . . . -169.30(13) no
    C13 O3 C16 C17 . . . . 176.09(12) no
    C1 N1 C9 C10 . . . . -176.54(14) no
    C9 N1 C1 C2 . . . . -139.67(14) no
    C9 N1 C1 C6 . . . . 43.7(2) no
    C18 N2 N3 N4 . . . . -0.57(17) no
    N3 N2 C19 C20 . . . . 50.9(2) no
    C18 N2 C19 C20 . . . . -133.53(16) no
    C19 N2 N3 N4 . . . . 175.73(14) no
    C19 N2 C18 C17 . . . . -175.21(14) no
    N3 N2 C18 C17 . . . . 0.71(17) no
    N2 N3 N4 C17 . . . . 0.19(17) no
    N3 N4 C17 C18 . . . . 0.25(18) no
    N3 N4 C17 C16 . . . . -174.51(15) no
    C6 C1 C2 C3 . . . . -0.9(2) no
    C2 C1 C6 C5 . . . . 0.1(2) no
    N1 C1 C2 C3 . . . . -177.66(13) no
    N1 C1 C6 C5 . . . . 176.80(12) no
    C1 C2 C3 C4 . . . . 1.3(2) no
    C2 C3 C4 O1 . . . . 177.60(14) no
    C2 C3 C4 C5 . . . . -0.9(2) no
    O1 C4 C5 C6 . . . . -178.56(12) no
    O1 C4 C5 O2 . . . . 0.26(17) no
    C3 C4 C5 O2 . . . . 178.94(13) no
    C3 C4 C5 C6 . . . . 0.1(2) no
    C4 C5 C6 C1 . . . . 0.3(2) no
    O2 C5 C6 C1 . . . . -178.40(12) no
    N1 C9 C10 C15 . . . . 20.6(2) no
    N1 C9 C10 C11 . . . . -160.07(15) no
    C9 C10 C15 C14 . . . . -179.39(14) no
    C9 C10 C11 C12 . . . . 177.46(14) no
    C11 C10 C15 C14 . . . . 1.3(2) no
    C15 C10 C11 C12 . . . . -3.2(2) no
    C10 C11 C12 C13 . . . . 2.5(2) no
    C11 C12 C13 C14 . . . . 0.2(2) no
    C11 C12 C13 O3 . . . . 178.86(14) no
    C12 C13 C14 C15 . . . . -2.1(2) no
    O3 C13 C14 C15 . . . . 179.18(13) no
    C13 C14 C15 C10 . . . . 1.3(2) no
    O3 C16 C17 N4 . . . . -51.4(2) no
    O3 C16 C17 C18 . . . . 134.98(16) no
    N4 C17 C18 N2 . . . . -0.58(17) no
    C16 C17 C18 N2 . . . . 173.81(15) no
    N2 C19 C20 C21 . . . . -137.14(18) no
loop_
    _geom_hbond_atom_site_label_D
    _geom_hbond_atom_site_label_H
    _geom_hbond_atom_site_label_A
    _geom_hbond_site_symmetry_A
    _geom_hbond_distance_DH
    _geom_hbond_distance_HA
    _geom_hbond_distance_DA
    _geom_hbond_angle_DHA
    _geom_hbond_publ_flag
    C19 H19A O2 1_646 0.97 2.54 3.385(2) 146 yes
    C16 H16A Cg2 2_666 0.97 2.87 3.6647(18) 140 yes
_iucr_refine_instructions_details
;
TITL MMS-5
CELL  0.71073   5.8144  11.9677  14.1019   85.803   80.497   80.434
ZERR     2.00   0.0004   0.0008   0.0010    0.006    0.006    0.005
LATT   1
SFAC  C    H    N    O
UNIT  42   44   8    6
MERG   2
OMIT    -4.00  53.00
FMAP   2
PLAN   3
ACTA
BOND
BOND   $H
CONF
L.S.   7
WGHT    0.060300
FVAR       0.67203
C1    1    0.113708    0.606966    0.261945    11.00000    0.05475    0.04774 =
         0.05285    0.00526   -0.01800   -0.01494
C2    1   -0.101297    0.676144    0.281294    11.00000    0.05048    0.06084 =
         0.05868    0.00334   -0.00969   -0.01535
AFIX  43
H2    2   -0.208354    0.659316    0.334978    11.00000   -1.20000
AFIX   0
C3    1   -0.160150    0.770292    0.221974    11.00000    0.04593    0.05900 =
         0.06849   -0.00032   -0.01230   -0.00341
AFIX  43
H3    2   -0.304698    0.816908    0.236916    11.00000   -1.20000
AFIX   0
C4    1   -0.006048    0.795583    0.140797    11.00000    0.05142    0.05049 =
         0.05713    0.00656   -0.01833   -0.00588
C5    1    0.212397    0.725366    0.120207    11.00000    0.04965    0.05284 =
         0.04790    0.00403   -0.01477   -0.00918
C6    1    0.271834    0.632748    0.179769    11.00000    0.04926    0.05002 =
         0.05380    0.00385   -0.01583   -0.00446
AFIX  43
H6    2    0.417547    0.586846    0.165630    11.00000   -1.20000
AFIX   0
C7    1   -0.271068    0.951873    0.084673    11.00000    0.06311    0.05860 =
         0.09522    0.00853   -0.02422    0.00499
AFIX  33
H7A   2   -0.302270    0.987708    0.145184    11.00000   -1.20000
H7B   2   -0.389920    0.905760    0.082063    11.00000   -1.20000
H7C   2   -0.273333    1.008874    0.033121    11.00000   -1.20000
AFIX   0
C8    1    0.568362    0.686767    0.008119    11.00000    0.05730    0.07228 =
         0.06029    0.00720   -0.00558   -0.00047
AFIX  33
H8A   2    0.540717    0.611956   -0.001953    11.00000   -1.20000
H8B   2    0.666591    0.682768    0.057085    11.00000   -1.20000
H8C   2    0.645767    0.718287   -0.050767    11.00000   -1.20000
AFIX   0
C9    1    0.371203    0.483560    0.343983    11.00000    0.05851    0.05346 =
         0.05239    0.00704   -0.01380   -0.01744
AFIX  43
H9    2    0.478207    0.533144    0.322561    11.00000   -1.20000
AFIX   0
C10   1    0.450549    0.381868    0.400661    11.00000    0.05402    0.05146 =
         0.04571    0.00516   -0.00835   -0.01072
C11   1    0.646774    0.377822    0.446079    11.00000    0.05839    0.05163 =
         0.05985    0.00943   -0.01563   -0.01826
AFIX  43
H11   2    0.728632    0.439199    0.437482    11.00000   -1.20000
AFIX   0
C12   1    0.723205    0.285896    0.503229    11.00000    0.05388    0.05394 =
         0.06113    0.00719   -0.01913   -0.01429
AFIX  43
H12   2    0.851384    0.286497    0.534761    11.00000   -1.20000
AFIX   0
C13   1    0.607935    0.192012    0.513662    11.00000    0.05387    0.04758 =
         0.04783    0.00540   -0.01124   -0.00829
C14   1    0.417105    0.192445    0.465714    11.00000    0.05966    0.04984 =
         0.05650    0.00621   -0.01539   -0.01836
AFIX  43
H14   2    0.342326    0.128867    0.470734    11.00000   -1.20000
AFIX   0
C15   1    0.338773    0.286123    0.411109    11.00000    0.05364    0.05727 =
         0.05292    0.00600   -0.01669   -0.01474
AFIX  43
H15   2    0.208929    0.285915    0.380486    11.00000   -1.20000
AFIX   0
C16   1    0.838511    0.101939    0.629708    11.00000    0.06183    0.05899 =
         0.06619    0.01231   -0.02525   -0.01421
AFIX  23
H16A  2    0.780197    0.164148    0.672097    11.00000   -1.20000
H16B  2    0.986860    0.116181    0.591913    11.00000   -1.20000
AFIX   0
C17   1    0.876845   -0.005747    0.687497    11.00000    0.05220    0.05417 =
         0.05117    0.00457   -0.01238   -0.00949
C18   1    1.083791   -0.066979    0.706492    11.00000    0.04961    0.05818 =
         0.05543    0.00829   -0.00943   -0.01108
AFIX  43
H18   2    1.235524   -0.053813    0.681122    11.00000   -1.20000
AFIX   0
C19   1    1.177047   -0.236089    0.819223    11.00000    0.06548    0.06467 =
         0.07010    0.01738   -0.02848   -0.00909
AFIX  23
H19A  2    1.161695   -0.217089    0.885910    11.00000   -1.20000
H19B  2    1.340058   -0.235648    0.789955    11.00000   -1.20000
AFIX   0
C20   1    1.117889   -0.351286    0.815551    11.00000    0.06307    0.06139 =
         0.05834   -0.00142   -0.01732    0.00104
AFIX  43
H20   2    1.086285   -0.372753    0.757548    11.00000   -1.20000
AFIX   0
C21   1    1.107570   -0.423913    0.888373    11.00000    0.07795    0.06217 =
         0.07446    0.00931   -0.02444   -0.01052
AFIX  93
H21A  2    1.138299   -0.404854    0.947304    11.00000   -1.20000
H21B  2    1.069438   -0.495083    0.881692    11.00000   -1.20000
AFIX   0
N1    3    0.165666    0.508509    0.322142    11.00000    0.06001    0.05321 =
         0.05530    0.01001   -0.01591   -0.01482
N2    3    1.023632   -0.149892    0.769132    11.00000    0.05192    0.05918 =
         0.05634    0.01036   -0.01531   -0.00866
N3    3    0.788408   -0.142797    0.788476    11.00000    0.05690    0.07766 =
         0.07045    0.02439   -0.01120   -0.01279
N4    3    0.698060   -0.054360    0.738638    11.00000    0.05111    0.07279 =
         0.07098    0.01850   -0.01112   -0.00807
O1    4   -0.046401    0.882959    0.075306    11.00000    0.06055    0.07003 =
         0.07812    0.02211   -0.01437    0.00770
O2    4    0.350222    0.756474    0.037589    11.00000    0.05616    0.06602 =
         0.05464    0.01509   -0.00647    0.00225
O3    4    0.671865    0.095677    0.567357    11.00000    0.07533    0.04978 =
         0.06730    0.01244   -0.03246   -0.01547
HKLF    4
REM  MMS-5
REM R1 =  0.0406 for   2795 Fo > 4sig(Fo)  and  0.0620 for all   3919 data
REM    253 parameters refined using      0 restraints
END
WGHT      0.0603      0.0000
REM Highest difference peak  0.143,  deepest hole -0.177,  1-sigma level  0.046
Q1    1   0.8246  0.0195  0.8203  11.00000  0.05    0.14
Q2    1   0.7426  0.0051  0.7822  11.00000  0.05    0.13
Q3    1   0.9921 -0.1816  0.9269  11.00000  0.05    0.12
;
