# Supplementary material for: 3,4-Dimeth­oxy-N-((E)-4-{[1-(prop-2-en-1-yl)-1H-1,2,3-triazol-4-yl]meth­oxy}benzyl­idene)aniline
Source: Acta Crystallogr Sect E Struct Rep Online. 2012 Jun 16;68(Pt 7):o2127. doi: 10.1107/S1600536812026761 (PMC3393938; doi:10.1107/S1600536812026761)
Supplement: Supplementary file 2 [file e-68-o2127-Isup2.hkl]

# 
# h,k,l, Fc-squared, Fo-squared, sigma(Fo-squared) and status flag 
# 
data_I
_shelx_title ' MMS-5' 
_shelx_refln_list_code          4 
_shelx_F_calc_maximum      153.44 
_exptl_crystal_F_000       400.00 
_reflns_d_resolution_high  0.7965 
 
loop_ 
 _symmetry_equiv_pos_as_xyz 
 'x, y, z' 
 '-x, -y, -z' 
 
_cell_length_a     5.8144 
_cell_length_b    11.9677 
_cell_length_c    14.1019 
_cell_angle_alpha  85.803 
_cell_angle_beta   80.497 
_cell_angle_gamma  80.434 
 
_shelx_F_squared_multiplier     1.000 
 
loop_ 
 _refln_index_h 
 _refln_index_k 
 _refln_index_l 
 _refln_F_squared_calc 
 _refln_F_squared_meas 
 _refln_F_squared_sigma 
 _refln_observed_status 
   1   0   0      909.68      927.93      4.90 o 
   2   0   0      696.65      688.12      6.31 o 
   3   0   0      125.86      132.51      1.43 o 
   4   0   0      202.69      203.33      2.19 o 
   5   0   0        0.45        1.22      1.16 o 
   6   0   0        2.89        2.70      1.21 o 
   7   0   0        3.25        3.20      1.62 o 
  -7   1   0        3.68        4.21      1.64 o 
  -6   1   0        0.23        1.86      1.25 o 
  -5   1   0       29.27       29.09      1.18 o 
  -4   1   0        4.79        4.97      0.98 o 
  -3   1   0      491.75      538.99      2.74 o 
  -2   1   0      166.86      160.83      1.96 o 
  -1   1   0      120.39      120.52      2.75 o 
   1   1   0     3208.88     3136.61     10.69 o 
   2   1   0        0.56        1.71      0.95 o 
   3   1   0      109.53      106.65      1.26 o 
   4   1   0      256.67      275.37      2.26 o 
   5   1   0       23.48       25.49      1.14 o 
   6   1   0        5.66        6.32      1.10 o 
   7   1   0        1.06        2.60      1.39 o 
  -6   2   0        6.30        5.23      1.30 o 
  -5   2   0       42.80       38.44      2.38 o 
  -4   2   0       15.82       16.45      1.06 o 
  -3   2   0      191.78      219.83      2.95 o 
  -2   2   0      264.85      277.73      2.86 o 
  -1   2   0     1549.34     1531.31     16.84 o 
   0   2   0     1175.61     1177.03     11.86 o 
   1   2   0      242.76      244.84      2.35 o 
   2   2   0      319.04      304.51      3.03 o 
   3   2   0       39.38       37.85      0.90 o 
   4   2   0       47.06       39.91      0.87 o 
   5   2   0      114.03      108.38      2.48 o 
   6   2   0        0.27        0.67      0.95 o 
   7   2   0        3.33        2.92      1.55 o 
  -6   3   0        2.25        2.59      1.30 o 
  -5   3   0       59.95       55.10      1.59 o 
  -4   3   0       16.23       15.23      1.35 o 
  -3   3   0      300.14      310.53      2.50 o 
  -2   3   0     1086.71     1140.63      4.77 o 
  -1   3   0      240.81      216.62      3.84 o 
   0   3   0        9.10        9.12      1.33 o 
   1   3   0       64.89       62.77      1.28 o 
   2   3   0        5.84        6.02      0.82 o 
   3   3   0      147.35      128.71      1.34 o 
   4   3   0        0.76        0.89      0.72 o 
   5   3   0      490.16      498.24      8.89 o 
   6   3   0       56.77       56.94      1.32 o 
   7   3   0        0.03        0.98      1.04 o 
  -6   4   0        3.90        2.64      1.40 o 
  -5   4   0        7.71        7.06      1.21 o 
  -4   4   0        1.28        2.10      1.40 o 
  -3   4   0        3.01        5.11      1.32 o 
  -2   4   0      565.52      607.34     10.40 o 
  -1   4   0       30.10       28.06      1.26 o 
   0   4   0       81.49       80.43      1.53 o 
   1   4   0      538.34      505.43      3.54 o 
   2   4   0      303.73      302.08      1.90 o 
   3   4   0      146.51      152.34      1.74 o 
   4   4   0      121.36      117.50      2.21 o 
   5   4   0       25.35       24.46      0.85 o 
   6   4   0       24.71       26.88      0.99 o 
   7   4   0        0.12        1.10      1.08 o 
  -6   5   0        7.99        6.90      1.59 o 
  -5   5   0        0.34        0.17      1.65 o 
  -4   5   0        7.83        9.19      1.61 o 
  -3   5   0       75.76       73.32      2.14 o 
  -2   5   0       19.35       20.92      1.29 o 
  -1   5   0       60.15       67.07      1.47 o 
   0   5   0       96.03       84.33      1.34 o 
   1   5   0        7.22        4.94      0.99 o 
   2   5   0      599.85      648.13      5.35 o 
   3   5   0        0.02        0.95      0.68 o 
   4   5   0       93.69       92.96      1.60 o 
   5   5   0       16.06       14.46      0.92 o 
   6   5   0        0.05       -0.22      0.95 o 
   7   5   0        5.81        5.47      1.16 o 
  -6   6   0       17.04       15.34      1.73 o 
  -5   6   0       15.49       20.59      2.11 o 
  -4   6   0        8.92        8.66      1.95 o 
  -3   6   0      144.23      142.57      3.99 o 
  -2   6   0       84.38       83.86      3.90 o 
  -1   6   0        0.05       -0.37      1.05 o 
   0   6   0       44.69       44.29      1.08 o 
   1   6   0       30.92       34.84      0.94 o 
   2   6   0      108.06      117.27      1.05 o 
   3   6   0       46.54       46.38      0.93 o 
   4   6   0       40.46       39.59      1.07 o 
   5   6   0        0.17        1.51      0.84 o 
   6   6   0        1.05        0.97      1.09 o 
  -5   7   0        4.53        4.01      1.54 o 
  -4   7   0       33.85       31.52      1.59 o 
  -3   7   0        4.06        4.46      1.14 o 
  -2   7   0       29.74       30.26      1.84 o 
  -1   7   0      787.41      783.37      5.92 o 
   0   7   0      171.66      190.55      5.37 o 
   1   7   0      372.97      370.68      2.86 o 
   2   7   0       69.53       60.76      0.93 o 
   3   7   0        4.68        4.64      0.77 o 
   4   7   0        6.30        7.05      0.71 o 
   5   7   0       25.43       24.97      0.86 o 
   6   7   0        0.21        0.91      1.00 o 
  -5   8   0        1.44        1.26      2.14 o 
  -4   8   0        2.32        3.34      1.86 o 
  -3   8   0       33.27       33.52      2.18 o 
  -2   8   0       79.73       77.57      1.72 o 
  -1   8   0      133.39      127.98      1.67 o 
   0   8   0      146.98      145.63      2.98 o 
   1   8   0        3.08        2.96      0.82 o 
   2   8   0        0.13        1.39      0.71 o 
   3   8   0        1.23        0.64      0.68 o 
   4   8   0        5.58        4.55      0.72 o 
   5   8   0       30.11       29.64      1.00 o 
   6   8   0       34.14       35.95      1.28 o 
  -5   9   0        0.41        1.23      1.54 o 
  -4   9   0        7.62        8.01      1.95 o 
  -3   9   0        9.42        9.97      1.44 o 
  -2   9   0       57.75       58.25      1.52 o 
  -1   9   0       63.22       64.31      1.32 o 
   0   9   0       40.52       41.20      1.02 o 
   1   9   0       53.00       48.02      1.05 o 
   2   9   0       15.38       12.78      0.75 o 
   3   9   0       12.02       11.63      0.79 o 
   4   9   0       12.64       14.00      0.80 o 
   5   9   0        1.40        2.34      0.80 o 
   6   9   0        1.37        2.08      1.01 o 
  -4  10   0        2.68        3.78      1.52 o 
  -3  10   0        0.55        0.76      1.28 o 
  -2  10   0       81.11       80.94      1.76 o 
  -1  10   0       20.72       21.54      1.06 o 
   0  10   0       64.46       66.50      1.90 o 
   1  10   0      115.86      113.73      1.16 o 
   2  10   0        9.57       10.17      0.86 o 
   3  10   0        0.54        0.35      0.82 o 
   4  10   0       68.44       60.72      2.25 o 
   5  10   0        0.07        1.23      0.81 o 
   6  10   0        0.58        1.37      1.03 o 
  -4  11   0        0.52        1.38      1.86 o 
  -3  11   0       36.18       40.38      1.79 o 
  -2  11   0        1.95        2.26      1.21 o 
  -1  11   0       20.26       22.02      1.34 o 
   0  11   0        0.06        0.74      0.98 o 
   1  11   0       26.96       24.72      0.91 o 
   2  11   0        0.61        1.13      0.75 o 
   3  11   0        7.99        8.00      0.82 o 
   4  11   0        0.36        0.36      0.86 o 
   5  11   0        3.94        5.52      0.86 o 
  -3  12   0        1.38        1.18      1.76 o 
  -2  12   0        4.96        5.18      1.22 o 
  -1  12   0        4.06        5.25      1.05 o 
   0  12   0        7.21        6.50      1.10 o 
   1  12   0       80.05       81.33      1.92 o 
   2  12   0        6.09        5.04      0.85 o 
   3  12   0       54.57       50.64      1.52 o 
   4  12   0       30.76       34.54      1.12 o 
   5  12   0        1.44        1.15      1.03 o 
  -2  13   0        1.91        1.33      1.40 o 
  -1  13   0        1.62        3.16      1.21 o 
   0  13   0        0.04       -0.19      1.15 o 
   1  13   0        3.02        2.87      0.86 o 
   2  13   0        0.12        1.03      0.94 o 
   3  13   0        3.09        4.15      0.93 o 
   4  13   0        2.00        2.20      0.99 o 
  -1  14   0        0.68        0.57      1.26 o 
   0  14   0        1.82        2.93      1.37 o 
   1  14   0       24.74       25.68      1.34 o 
   2  14   0       27.11       29.25      1.27 o 
   3  14   0        0.05        1.35      0.91 o 
  -3 -14   1       19.48       21.78      1.19 o 
  -2 -14   1        8.73        9.62      1.25 o 
  -1 -14   1        3.29        4.49      1.11 o 
   0 -14   1        0.24        0.88      1.21 o 
   1 -14   1        1.69        2.63      1.20 o 
  -4 -13   1        6.45        6.58      1.25 o 
  -3 -13   1        3.39        3.12      0.99 o 
  -2 -13   1        0.03        0.90      0.96 o 
  -1 -13   1       29.31       29.61      1.04 o 
   0 -13   1        9.92       10.76      1.18 o 
   1 -13   1        8.90        9.77      1.40 o 
   2 -13   1        0.06        0.10      1.38 o 
  -5 -12   1        8.47       10.38      1.02 o 
  -4 -12   1       54.62       55.33      2.18 o 
  -3 -12   1        6.43        6.70      1.00 o 
  -2 -12   1        7.48        8.81      1.02 o 
  -1 -12   1       21.52       18.77      1.08 o 
   0 -12   1        2.22        3.36      1.01 o 
   1 -12   1        3.87        4.19      1.12 o 
   2 -12   1        1.30        2.29      1.55 o 
   3 -12   1        2.83        3.27      1.63 o 
  -5 -11   1        5.69        5.06      0.96 o 
  -4 -11   1        0.35        0.46      0.93 o 
  -3 -11   1        1.64        2.90      0.80 o 
  -2 -11   1        0.75        1.53      0.81 o 
  -1 -11   1       17.39       15.63      1.01 o 
   0 -11   1      256.95      252.71      7.24 o 
   1 -11   1       16.95       18.60      1.22 o 
   2 -11   1        4.10        4.15      1.24 o 
   3 -11   1        0.43        1.27      1.34 o 
   4 -11   1        4.34        6.68      1.81 o 
  -5 -10   1       19.60       19.34      1.02 o 
  -4 -10   1       79.17       77.83      1.72 o 
  -3 -10   1        0.23        1.92      0.76 o 
  -2 -10   1       70.32       68.62      1.00 o 
  -1 -10   1      213.80      207.20      2.20 o 
   0 -10   1      243.45      229.22      3.71 o 
   1 -10   1        0.45        1.27      1.22 o 
   2 -10   1       18.35       19.29      1.56 o 
   3 -10   1       48.39       50.24      1.79 o 
   4 -10   1       12.16       13.69      1.52 o 
  -6  -9   1        6.95        7.29      1.06 o 
  -5  -9   1        9.45        9.19      1.06 o 
  -4  -9   1        0.50        1.54      0.81 o 
  -3  -9   1       19.61       20.25      0.75 o 
  -2  -9   1        5.81        5.46      0.74 o 
  -1  -9   1        6.95        6.51      0.76 o 
   0  -9   1      228.69      218.76      5.08 o 
   1  -9   1       22.71       21.88      1.25 o 
   2  -9   1      205.75      208.48      4.58 o 
   3  -9   1        5.93        6.55      1.49 o 
   4  -9   1       10.04       12.05      2.03 o 
   5  -9   1        2.78        4.26      2.07 o 
  -6  -8   1        0.05        1.49      0.99 o 
  -5  -8   1        0.07        1.25      0.90 o 
  -4  -8   1        2.73        2.98      0.76 o 
  -3  -8   1      168.19      150.65      1.60 o 
  -2  -8   1       77.75       77.22      1.04 o 
  -1  -8   1      307.11      343.05      2.66 o 
   0  -8   1      213.02      211.12      2.93 o 
   1  -8   1       32.71       31.46      1.37 o 
   2  -8   1       36.92       35.86      1.62 o 
   3  -8   1        2.09        1.01      1.55 o 
   4  -8   1        1.91        2.97      1.69 o 
   5  -8   1        3.56        4.89      1.67 o 
  -6  -7   1        0.66        0.44      0.94 o 
  -5  -7   1        1.05        0.14      0.82 o 
  -4  -7   1       30.93       29.70      0.80 o 
  -3  -7   1       10.36        9.52      0.78 o 
  -2  -7   1      280.11      281.08      3.52 o 
  -1  -7   1        5.58        7.36      0.77 o 
   0  -7   1      281.52      289.50      5.43 o 
   1  -7   1        8.05       12.90      1.35 o 
   2  -7   1      128.86      119.83      6.08 o 
   3  -7   1        6.42        7.75      1.47 o 
   4  -7   1       24.40       25.36      2.71 o 
   5  -7   1       17.34       20.27      2.89 o 
  -6  -6   1        6.99        4.08      1.04 o 
  -5  -6   1        5.24        4.49      0.88 o 
  -4  -6   1       53.62       47.60      0.97 o 
  -3  -6   1        2.32        3.32      0.87 o 
  -2  -6   1      133.88      145.79      1.72 o 
  -1  -6   1       40.30       38.23      0.97 o 
   0  -6   1       54.76       52.22      1.05 o 
   1  -6   1      138.24      148.47      1.78 o 
   2  -6   1       55.66       61.74      4.03 o 
   3  -6   1       36.19       36.51      2.58 o 
   4  -6   1       34.21       38.19      1.60 o 
   5  -6   1       28.92       28.29      3.45 o 
   6  -6   1        0.14        2.11      1.93 o 
  -6  -5   1        3.28        3.08      0.93 o 
  -5  -5   1      108.17      104.02      2.51 o 
  -4  -5   1        2.33        3.64      0.72 o 
  -3  -5   1      593.75      642.01      4.71 o 
  -2  -5   1      532.07      583.46      3.95 o 
  -1  -5   1        8.46       11.30      0.84 o 
   0  -5   1       67.74       75.91      1.30 o 
   1  -5   1      215.31      226.37      5.00 o 
   2  -5   1      320.82      354.99      8.44 o 
   3  -5   1       35.06       35.06      1.70 o 
   4  -5   1       40.08       34.23      2.24 o 
   5  -5   1       88.86       90.94      4.72 o 
   6  -5   1        0.32        1.70      1.63 o 
  -7  -4   1        0.44        0.64      1.05 o 
  -6  -4   1       75.59       69.77      1.56 o 
  -5  -4   1       44.10       41.09      1.20 o 
  -4  -4   1        4.23        4.31      0.89 o 
  -3  -4   1      225.08      208.43      2.06 o 
  -2  -4   1        0.01        0.95      0.80 o 
  -1  -4   1     1423.20     1397.87      8.52 o 
   0  -4   1       53.10       52.98      1.27 o 
   1  -4   1        0.34        0.76      1.38 o 
   2  -4   1      133.59      133.68      2.54 o 
   3  -4   1        3.22        3.88      1.57 o 
   4  -4   1       87.58       85.16      1.83 o 
   5  -4   1        9.27        8.91      1.71 o 
   6  -4   1        0.17        1.21      1.50 o 
  -7  -3   1        0.02        1.13      1.26 o 
  -6  -3   1       67.88       71.73      1.66 o 
  -5  -3   1      150.85      162.64      2.53 o 
  -4  -3   1        8.83        7.23      0.79 o 
  -3  -3   1       16.56       15.93      0.82 o 
  -2  -3   1       31.07       28.44      1.02 o 
  -1  -3   1     3533.63     3357.91     16.82 o 
   0  -3   1      705.12      701.47      3.41 o 
   1  -3   1      440.91      444.33     17.39 o 
   2  -3   1       30.14       29.25      1.51 o 
   3  -3   1        7.45        8.46      1.45 o 
   4  -3   1        6.46        5.85      1.39 o 
   5  -3   1       13.35       16.08      1.53 o 
   6  -3   1        4.62        4.13      1.60 o 
  -7  -2   1        1.32        2.50      1.12 o 
  -6  -2   1       80.10       83.03      1.40 o 
  -5  -2   1      150.86      149.75      1.80 o 
  -4  -2   1        1.64        2.49      0.80 o 
  -3  -2   1       30.25       30.67      0.93 o 
  -2  -2   1       56.46       48.25      1.01 o 
  -1  -2   1       24.18       22.78      1.21 o 
   0  -2   1       29.33       27.83      1.78 o 
   1  -2   1       83.55       83.27      3.23 o 
   2  -2   1      124.25      153.01      2.10 o 
   3  -2   1        3.38        5.94      1.06 o 
   4  -2   1      265.66      276.13      3.00 o 
   5  -2   1        9.49       10.18      1.24 o 
   6  -2   1       12.62       14.89      1.51 o 
  -7  -1   1        2.73        3.76      1.27 o 
  -6  -1   1        0.67        2.40      1.15 o 
  -5  -1   1       13.29       13.10      0.95 o 
  -4  -1   1       17.71       17.26      0.98 o 
  -3  -1   1        4.03        3.13      0.90 o 
  -2  -1   1       62.87       60.53      1.22 o 
  -1  -1   1      135.19      121.19      1.89 o 
   0  -1   1        0.14        2.02      2.71 o 
   1  -1   1      138.04      143.12      3.08 o 
   2  -1   1        2.84        2.61      1.16 o 
   3  -1   1      118.38      127.35      1.57 o 
   4  -1   1       70.24       77.24      1.43 o 
   5  -1   1       94.02       88.60      1.33 o 
   6  -1   1        8.94        9.75      1.28 o 
   7  -1   1        2.78        2.14      1.63 o 
  -7   0   1        0.04        1.72      1.39 o 
  -6   0   1        3.23        4.98      1.25 o 
  -5   0   1        3.19        2.79      0.96 o 
  -4   0   1        6.56        5.51      0.94 o 
  -3   0   1      304.06      302.47      1.90 o 
  -2   0   1      436.39      430.99      2.67 o 
  -1   0   1     5424.35     5548.52     16.31 o 
   1   0   1      114.98      118.69      2.22 o 
   2   0   1     1784.03     1708.78     15.69 o 
   3   0   1      201.94      198.32      4.00 o 
   4   0   1      339.36      368.10      4.29 o 
   5   0   1       29.39       27.25      1.31 o 
   6   0   1        0.47        1.13      1.11 o 
   7   0   1        0.04        1.24      1.24 o 
  -6   1   1        1.45        1.40      1.26 o 
  -5   1   1        0.01        0.64      1.01 o 
  -4   1   1       57.86       51.95      1.18 o 
  -3   1   1        0.08        0.88      1.09 o 
  -2   1   1        5.07        7.21      1.15 o 
  -1   1   1       70.65       85.97      2.18 o 
   0   1   1       75.13       88.36      2.71 o 
   1   1   1       32.09       35.78      1.74 o 
   2   1   1       31.32       29.16      1.13 o 
   3   1   1       98.51       93.38      1.28 o 
   4   1   1        4.19        4.84      0.89 o 
   5   1   1        3.94        5.19      0.98 o 
   6   1   1       10.83       10.91      1.11 o 
   7   1   1        1.08        1.27      1.33 o 
  -6   2   1        6.70        6.13      1.20 o 
  -5   2   1       34.02       34.43      1.21 o 
  -4   2   1        0.00       -0.07      1.26 o 
  -3   2   1      173.66      191.09      4.38 o 
  -2   2   1     1259.99     1337.75     10.45 o 
  -1   2   1      948.11      953.16      8.14 o 
   0   2   1      995.44     1013.61     29.28 o 
   1   2   1     6142.14     6308.64     30.04 o 
   2   2   1      672.41      684.47      4.90 o 
   3   2   1       44.62       43.85      0.95 o 
   4   2   1        5.56        7.84      0.91 o 
   5   2   1       16.26       16.47      0.94 o 
   6   2   1        3.74        3.52      1.13 o 
   7   2   1        0.04       -0.03      1.38 o 
  -6   3   1        0.03        1.41      1.47 o 
  -5   3   1        1.62        2.59      1.06 o 
  -4   3   1       41.78       39.34      1.36 o 
  -3   3   1       56.25       60.93      1.50 o 
  -2   3   1      403.30      408.35      3.67 o 
  -1   3   1      128.96      106.08      2.00 o 
   0   3   1       34.67       48.78      1.70 o 
   1   3   1     3299.63     3292.92     23.18 o 
   2   3   1        5.23        7.38      0.86 o 
   3   3   1       10.29       12.61      0.92 o 
   4   3   1      300.65      299.41      3.63 o 
   5   3   1       28.27       28.17      1.02 o 
   6   3   1       20.91       21.95      1.04 o 
   7   3   1        3.11        2.50      1.04 o 
  -6   4   1        0.38        0.50      1.58 o 
  -5   4   1       24.45       22.69      1.53 o 
  -4   4   1       30.94       31.85      1.57 o 
  -3   4   1      163.36      163.10      2.63 o 
  -2   4   1      154.09      173.41      1.96 o 
  -1   4   1       22.82       22.34      1.30 o 
   0   4   1      150.51      133.72      2.17 o 
   1   4   1     1077.50     1136.14      7.91 o 
   2   4   1       14.64       14.41      1.35 o 
   3   4   1      289.43      294.27      1.55 o 
   4   4   1       88.48       87.99      1.54 o 
   5   4   1       15.67       13.88      0.77 o 
   6   4   1        4.38        5.27      1.09 o 
   7   4   1        2.43        4.33      0.97 o 
  -6   5   1        0.22        1.63      1.52 o 
  -5   5   1       64.50       60.92      1.79 o 
  -4   5   1       36.74       35.49      1.41 o 
  -3   5   1        2.17        2.92      1.51 o 
  -2   5   1        7.60        6.05      1.33 o 
  -1   5   1       32.21       25.26      1.11 o 
   0   5   1       50.57       53.95      1.21 o 
   1   5   1     1398.51     1386.72      9.33 o 
   2   5   1      698.46      707.79      5.50 o 
   3   5   1       20.76       20.94      0.76 o 
   4   5   1        0.01        0.60      0.79 o 
   5   5   1       82.43       76.62      1.13 o 
   6   5   1      237.92      231.83      3.91 o 
   7   5   1       19.16       18.28      1.10 o 
  -6   6   1        5.34        4.65      1.81 o 
  -5   6   1       13.58       11.50      1.84 o 
  -4   6   1       13.18       12.97      1.76 o 
  -3   6   1        0.62        2.02      1.06 o 
  -2   6   1        1.01        0.76      0.95 o 
  -1   6   1        4.13        8.24      1.08 o 
   0   6   1      105.41      109.95      2.28 o 
   1   6   1        0.00        0.47      0.72 o 
   2   6   1       39.05       35.41      0.94 o 
   3   6   1      134.31      126.76      1.65 o 
   4   6   1      158.04      145.11      1.67 o 
   5   6   1       44.98       43.99      0.98 o 
   6   6   1       11.29       11.96      0.92 o 
   7   6   1        4.98        4.88      1.27 o 
  -5   7   1        4.40        6.05      1.37 o 
  -4   7   1       32.03       31.17      2.67 o 
  -3   7   1       21.16       20.23      1.52 o 
  -2   7   1      112.75      108.60      3.02 o 
  -1   7   1        0.20        0.80      0.94 o 
   0   7   1       11.71       12.02      0.82 o 
   1   7   1      178.77      194.84      2.44 o 
   2   7   1        0.02        0.64      0.83 o 
   3   7   1       21.45       26.66      0.80 o 
   4   7   1       25.75       25.51      0.79 o 
   5   7   1       12.72       12.59      0.80 o 
   6   7   1        2.96        2.10      0.84 o 
  -5   8   1        0.78        1.60      1.63 o 
  -4   8   1        3.72        4.63      1.82 o 
  -3   8   1        0.25        2.00      1.50 o 
  -2   8   1        3.21        3.72      1.01 o 
  -1   8   1        6.92        7.62      1.12 o 
   0   8   1       68.40       64.23      1.60 o 
   1   8   1      129.25      123.04      1.53 o 
   2   8   1       85.62       83.41      1.92 o 
   3   8   1        1.62        2.38      0.83 o 
   4   8   1        2.86        2.26      0.79 o 
   5   8   1        5.08        5.70      0.78 o 
   6   8   1        4.95        5.90      0.94 o 
  -4   9   1        0.41        2.26      1.55 o 
  -3   9   1        0.14       -0.68      1.30 o 
  -2   9   1        8.56        8.75      1.14 o 
  -1   9   1      296.84      287.94      3.42 o 
   0   9   1        4.30        4.85      1.04 o 
   1   9   1      122.87      121.40      1.78 o 
   2   9   1        0.77        1.62      0.72 o 
   3   9   1        7.97        7.88      0.88 o 
   4   9   1        7.07        6.47      0.76 o 
   5   9   1       17.03       16.00      0.82 o 
   6   9   1        3.54        3.22      0.90 o 
  -4  10   1        1.17        1.67      1.56 o 
  -3  10   1       22.07       19.89      1.68 o 
  -2  10   1      172.28      176.04      3.19 o 
  -1  10   1       77.07       73.68      1.86 o 
   0  10   1      113.42      108.20      2.54 o 
   1  10   1        0.93        0.92      0.81 o 
   2  10   1       33.64       34.16      0.87 o 
   3  10   1       24.17       23.38      1.00 o 
   4  10   1       31.94       27.54      0.89 o 
   5  10   1        0.10        1.03      0.82 o 
   6  10   1        0.00        0.42      0.94 o 
  -3  11   1        1.43        4.35      1.53 o 
  -2  11   1       13.09       13.11      1.29 o 
  -1  11   1      308.86      315.49      4.86 o 
   0  11   1        7.04        9.65      1.07 o 
   1  11   1       24.53       23.90      0.97 o 
   2  11   1        5.08        5.89      0.81 o 
   3  11   1       27.92       24.40      0.87 o 
   4  11   1        1.95        3.26      0.84 o 
   5  11   1        0.29        0.50      0.81 o 
  -3  12   1        9.11        9.02      1.53 o 
  -2  12   1        4.85        5.41      1.46 o 
  -1  12   1       29.04       27.95      1.17 o 
   0  12   1       17.19       15.65      0.99 o 
   1  12   1       24.94       25.50      0.94 o 
   2  12   1        1.73        1.87      0.82 o 
   3  12   1       22.93       20.79      1.28 o 
   4  12   1        0.55        2.47      0.98 o 
   5  12   1       24.05       23.43      0.96 o 
  -2  13   1        0.04        0.96      1.54 o 
  -1  13   1        5.02        4.97      1.34 o 
   0  13   1        5.10        8.30      1.07 o 
   1  13   1        0.45        1.75      1.05 o 
   2  13   1        0.97        3.04      0.93 o 
   3  13   1        3.79        4.82      1.05 o 
   4  13   1       13.43       16.85      1.09 o 
  -1  14   1        0.07        0.90      1.43 o 
   0  14   1        0.01        1.58      1.22 o 
   1  14   1        7.05        8.32      1.11 o 
   2  14   1        3.33        3.57      0.90 o 
   3  14   1        3.03        3.22      1.19 o 
   1  15   1        0.15        0.11      1.13 o 
  -3 -14   2        0.09        1.39      1.18 o 
  -2 -14   2        1.10        1.83      1.10 o 
  -1 -14   2        5.22        5.28      1.11 o 
   0 -14   2        2.19        2.88      1.46 o 
   1 -14   2        0.04        0.18      1.33 o 
  -4 -13   2       21.75       21.37      1.11 o 
  -3 -13   2       19.90       19.19      1.05 o 
  -2 -13   2       13.02       14.42      1.02 o 
  -1 -13   2        0.22        1.68      1.04 o 
   0 -13   2        0.47        1.71      1.17 o 
   1 -13   2       11.99       14.18      1.46 o 
   2 -13   2        1.76        2.38      1.63 o 
  -4 -12   2        0.12        1.12      1.09 o 
  -3 -12   2       21.85       21.44      1.01 o 
  -2 -12   2        1.56        2.37      1.10 o 
  -1 -12   2       26.42       25.22      1.06 o 
   0 -12   2       11.91       11.50      1.14 o 
   1 -12   2        3.34        4.20      1.36 o 
   2 -12   2        1.15        0.84      1.55 o 
   3 -12   2        0.39        0.13      1.64 o 
  -5 -11   2        0.64        1.69      0.99 o 
  -4 -11   2        1.59        2.99      1.02 o 
  -3 -11   2       28.38       32.77      1.11 o 
  -2 -11   2       16.69       16.78      1.00 o 
  -1 -11   2        0.58        1.41      0.96 o 
   0 -11   2        2.01        3.05      0.98 o 
   1 -11   2        3.44        4.43      1.29 o 
   2 -11   2       32.16       34.69      1.64 o 
   3 -11   2        2.79        3.42      1.57 o 
  -5 -10   2       11.58       10.47      1.07 o 
  -4 -10   2        0.40        1.48      0.86 o 
  -3 -10   2       10.44        9.92      0.98 o 
  -2 -10   2       31.52       31.47      1.03 o 
  -1 -10   2      143.50      138.09      1.66 o 
   0 -10   2      281.84      279.15      8.31 o 
   1 -10   2        0.02        0.78      1.12 o 
   2 -10   2       67.50       68.00      1.61 o 
   3 -10   2        5.80        5.17      1.53 o 
   4 -10   2        0.84        1.80      1.71 o 
  -6  -9   2        0.03        0.13      1.03 o 
  -5  -9   2        2.71        4.34      1.01 o 
  -4  -9   2        0.49        1.63      0.95 o 
  -3  -9   2        9.85       12.41      0.95 o 
  -2  -9   2       20.53       19.23      0.96 o 
  -1  -9   2        8.12        8.13      0.91 o 
   0  -9   2        6.02        5.72      0.96 o 
   1  -9   2       90.90       82.86      1.34 o 
   2  -9   2      228.22      226.79      2.50 o 
   3  -9   2        0.91        2.13      1.45 o 
   4  -9   2       17.06       16.26      1.82 o 
   5  -9   2        4.62        5.41      2.13 o 
  -6  -8   2        0.00        0.31      0.97 o 
  -5  -8   2        0.00        0.37      0.94 o 
  -4  -8   2       10.82       10.48      0.95 o 
  -3  -8   2        0.46        1.15      0.82 o 
  -2  -8   2       13.18       13.06      0.84 o 
  -1  -8   2       16.03       16.54      0.94 o 
   0  -8   2      207.36      194.41      4.74 o 
   1  -8   2       14.97       12.34      1.20 o 
   2  -8   2      229.77      226.65      4.30 o 
   3  -8   2      365.06      352.35     18.12 o 
   4  -8   2        3.51        2.50      1.59 o 
   5  -8   2       10.59       13.51      2.07 o 
  -6  -7   2        1.07        0.56      0.99 o 
  -5  -7   2       17.71       18.03      0.99 o 
  -4  -7   2       23.29       21.92      0.87 o 
  -3  -7   2       22.20       23.37      0.84 o 
  -2  -7   2       75.28       64.93      1.08 o 
  -1  -7   2       83.21       91.52      1.49 o 
   0  -7   2       45.76       49.60      1.38 o 
   1  -7   2        1.73        1.83      1.06 o 
   2  -7   2       84.22       84.33      3.61 o 
   3  -7   2        0.53        2.49      1.44 o 
   4  -7   2       21.81       22.06      1.75 o 
   5  -7   2       13.86       15.82      1.65 o 
  -6  -6   2        1.07        1.87      1.15 o 
  -5  -6   2        1.58        2.27      1.05 o 
  -4  -6   2        0.09        1.45      0.81 o 
  -3  -6   2       21.22       19.80      0.87 o 
  -2  -6   2        4.51        9.38      0.90 o 
  -1  -6   2       78.22       78.88      1.15 o 
   0  -6   2      912.79      935.65     12.27 o 
   1  -6   2        1.62        1.00      1.08 o 
   2  -6   2       80.51       76.46      3.45 o 
   3  -6   2       61.49       62.27      1.87 o 
   4  -6   2       22.33       20.65      1.87 o 
   5  -6   2       13.78       14.58      1.55 o 
   6  -6   2        7.58        9.76      2.00 o 
  -6  -5   2        1.30        0.98      0.92 o 
  -5  -5   2        1.71        1.91      0.87 o 
  -4  -5   2       52.29       50.50      1.50 o 
  -3  -5   2       16.14       20.31      0.88 o 
  -2  -5   2       65.67       59.45      1.06 o 
  -1  -5   2       40.15       33.56      1.29 o 
   0  -5   2      436.78      479.08      4.12 o 
   1  -5   2      985.47     1077.38     12.31 o 
   2  -5   2      763.51      762.81     24.65 o 
   3  -5   2       20.94       25.31      1.37 o 
   4  -5   2      130.54      124.76      4.01 o 
   5  -5   2       37.64       33.40      2.02 o 
   6  -5   2        0.96        1.38      1.58 o 
  -6  -4   2       19.05       17.26      1.08 o 
  -5  -4   2       25.73       26.97      1.01 o 
  -4  -4   2       77.70       71.55      1.11 o 
  -3  -4   2      103.01      102.67      1.31 o 
  -2  -4   2       67.22       63.33      1.16 o 
  -1  -4   2       91.24       89.40      1.37 o 
   0  -4   2       26.95       29.40      1.26 o 
   1  -4   2       48.14       62.24      1.89 o 
   2  -4   2        6.52        8.65      1.49 o 
   3  -4   2       32.47       29.24      1.63 o 
   4  -4   2       16.94       13.34      1.69 o 
   5  -4   2        9.03        8.11      1.81 o 
   6  -4   2        0.52        0.88      1.43 o 
  -7  -3   2        1.02        1.76      1.45 o 
  -6  -3   2      120.83      119.87      2.23 o 
  -5  -3   2       35.93       35.21      1.00 o 
  -4  -3   2        4.39        4.05      0.83 o 
  -3  -3   2       50.02       49.49      1.06 o 
  -2  -3   2      856.64      887.42      4.33 o 
  -1  -3   2       73.75       72.90      1.41 o 
   0  -3   2      300.33      279.49      2.60 o 
   1  -3   2        2.59        1.87      2.06 o 
   2  -3   2        1.57        1.14      1.71 o 
   3  -3   2        8.92       11.37      1.29 o 
   4  -3   2       42.51       42.45      1.58 o 
   5  -3   2       96.22       91.57      4.16 o 
   6  -3   2        9.89        8.23      1.48 o 
  -7  -2   2        0.03       -0.34      1.41 o 
  -6  -2   2        1.27        2.12      0.94 o 
  -5  -2   2       10.02        8.22      0.95 o 
  -4  -2   2        7.00        5.59      0.87 o 
  -3  -2   2      218.22      231.24      2.64 o 
  -2  -2   2      827.06      856.37      2.93 o 
  -1  -2   2      127.59      126.07      1.70 o 
   0  -2   2      785.92      828.65      6.73 o 
   1  -2   2        0.15       -0.14      2.45 o 
   2  -2   2       27.58       30.47      1.73 o 
   3  -2   2       24.45       24.11      1.20 o 
   4  -2   2      209.86      206.63      2.55 o 
   5  -2   2       39.37       36.22      1.24 o 
   6  -2   2       46.88       46.06      1.33 o 
  -6  -1   2        0.02       -0.76      1.06 o 
  -5  -1   2       84.38       78.97      1.31 o 
  -4  -1   2      156.35      155.48      1.38 o 
  -3  -1   2      373.66      394.25      3.74 o 
  -2  -1   2       48.75       57.20      1.15 o 
  -1  -1   2      597.85      652.76      3.64 o 
   0  -1   2      937.06     1028.02     12.60 o 
   1  -1   2      141.36      137.75      3.87 o 
   2  -1   2        7.04       10.05      1.24 o 
   3  -1   2      221.97      221.07      3.14 o 
   4  -1   2       43.19       46.94      1.08 o 
   5  -1   2       34.18       32.55      1.36 o 
   6  -1   2        6.76        5.75      1.04 o 
   7  -1   2        1.64        1.46      1.13 o 
  -6   0   2        1.13        2.95      1.29 o 
  -5   0   2       59.75       57.14      1.24 o 
  -4   0   2        0.03        1.02      0.84 o 
  -3   0   2       28.07       26.69      0.98 o 
  -2   0   2       25.77       24.88      1.21 o 
  -1   0   2    17730.04    15624.72     92.84 o 
   0   0   2      334.16      348.03     21.29 o 
   1   0   2     1232.44     1275.51     17.76 o 
   2   0   2      409.00      414.99      3.05 o 
   3   0   2     2510.88     2639.74     30.89 o 
   4   0   2        0.07        0.26      0.82 o 
   5   0   2        0.26       -0.18      1.01 o 
   6   0   2       19.23       19.11      1.14 o 
   7   0   2        1.16        1.05      1.32 o 
  -6   1   2        1.01        2.51      1.24 o 
  -5   1   2       50.33       47.80      1.39 o 
  -4   1   2       42.33       46.09      1.45 o 
  -3   1   2      929.22      869.32     10.93 o 
  -2   1   2      436.43      420.04      2.90 o 
  -1   1   2     2448.72     2428.72     11.83 o 
   0   1   2      675.24      660.70     39.87 o 
   1   1   2      152.68      175.00      2.27 o 
   2   1   2      173.15      177.45      1.68 o 
   3   1   2       51.20       52.10      1.07 o 
   4   1   2      143.59      145.69      1.73 o 
   5   1   2        9.00        7.89      0.90 o 
   6   1   2        0.01        0.83      1.08 o 
   7   1   2        0.16        0.38      1.02 o 
  -6   2   2        4.11        4.23      1.55 o 
  -5   2   2        3.47        3.66      1.04 o 
  -4   2   2       88.43      101.09      3.03 o 
  -3   2   2        8.44       10.85      2.88 o 
  -2   2   2      617.72      648.46      3.89 o 
  -1   2   2      460.90      436.17      8.26 o 
   0   2   2     2467.42     2358.93    125.01 o 
   1   2   2    14035.19    12461.34    334.81 o 
   2   2   2      297.07      327.68      2.86 o 
   3   2   2      395.89      411.45      4.61 o 
   4   2   2        0.31        1.10      0.94 o 
   5   2   2       42.67       42.33      1.04 o 
   6   2   2       18.33       17.09      1.09 o 
   7   2   2        1.41        2.65      1.35 o 
  -6   3   2        5.16        4.93      1.59 o 
  -5   3   2       17.20       18.58      1.16 o 
  -4   3   2      183.00      180.55      2.98 o 
  -3   3   2      112.44      120.32      3.00 o 
  -2   3   2      291.20      314.99      4.48 o 
  -1   3   2       39.07       39.50      1.45 o 
   0   3   2      109.24      110.52      2.07 o 
   1   3   2     1776.85     1742.38     15.11 o 
   2   3   2      478.71      454.29      3.85 o 
   3   3   2      162.44      152.66      1.25 o 
   4   3   2      170.05      158.59      1.94 o 
   5   3   2       13.53       12.12      0.89 o 
   6   3   2        4.42        5.97      1.02 o 
   7   3   2        1.82        2.40      1.11 o 
  -6   4   2        1.40        3.09      1.67 o 
  -5   4   2        0.02       -0.14      1.35 o 
  -4   4   2        2.65        3.59      1.48 o 
  -3   4   2      149.29      164.44      3.71 o 
  -2   4   2      141.85      168.59      4.27 o 
  -1   4   2        6.85        9.56      1.40 o 
   0   4   2      188.54      172.96      3.44 o 
   1   4   2      486.18      487.99      2.22 o 
   2   4   2      222.95      211.90      2.22 o 
   3   4   2       95.19       86.14      1.15 o 
   4   4   2      112.20      113.37      1.32 o 
   5   4   2       64.10       67.42      1.20 o 
   6   4   2       69.58       72.85      1.22 o 
   7   4   2        5.26        4.87      1.23 o 
  -6   5   2        3.53        2.96      1.46 o 
  -5   5   2        0.09        0.11      1.27 o 
  -4   5   2        6.92        8.51      1.22 o 
  -3   5   2       12.75       10.49      1.51 o 
  -2   5   2       35.53       32.08      1.43 o 
  -1   5   2       41.31       44.07      1.36 o 
   0   5   2       10.80       12.25      1.03 o 
   1   5   2       53.31       50.52      1.06 o 
   2   5   2       21.20       25.84      0.91 o 
   3   5   2       26.85       30.27      0.83 o 
   4   5   2       33.21       31.90      0.86 o 
   5   5   2      146.45      150.16      2.90 o 
   6   5   2       39.98       38.59      1.52 o 
   7   5   2       14.98       16.07      1.11 o 
  -5   6   2        9.24       11.77      1.71 o 
  -4   6   2        6.05        5.78      1.58 o 
  -3   6   2       99.99      109.79      2.87 o 
  -2   6   2      109.00      107.10      3.62 o 
  -1   6   2       18.77       21.28      1.20 o 
   0   6   2        0.57        2.84      0.91 o 
   1   6   2      240.82      263.68      1.55 o 
   2   6   2       60.19       49.45      0.94 o 
   3   6   2        4.45        4.60      0.76 o 
   4   6   2       10.31        9.75      0.75 o 
   5   6   2       15.02       13.47      0.89 o 
   6   6   2        8.27        9.50      0.91 o 
   7   6   2       26.72       28.62      1.75 o 
  -5   7   2       14.85       12.05      1.61 o 
  -4   7   2       50.60       50.52      1.64 o 
  -3   7   2       20.67       19.20      1.20 o 
  -2   7   2      246.76      244.22      8.31 o 
  -1   7   2      118.21      115.86      2.25 o 
   0   7   2       82.60       72.73      1.32 o 
   1   7   2        0.34        0.27      0.80 o 
   2   7   2        6.91        9.25      0.80 o 
   3   7   2        9.71        9.86      0.83 o 
   4   7   2       76.41       73.06      1.92 o 
   5   7   2       10.67       10.79      0.79 o 
   6   7   2        4.77        4.74      0.79 o 
  -5   8   2       12.97       12.36      1.70 o 
  -4   8   2        2.33        4.94      1.55 o 
  -3   8   2        0.24        0.55      1.15 o 
  -2   8   2      185.84      185.77      6.32 o 
  -1   8   2        3.69        4.63      0.98 o 
   0   8   2        0.35        0.78      0.98 o 
   1   8   2        3.17        3.23      0.73 o 
   2   8   2       33.87       31.40      0.84 o 
   3   8   2       28.64       28.25      0.87 o 
   4   8   2       36.88       37.55      0.90 o 
   5   8   2       19.14       21.48      0.96 o 
   6   8   2        1.10        1.91      0.92 o 
  -4   9   2        1.38        4.65      1.84 o 
  -3   9   2        4.38        3.94      1.53 o 
  -2   9   2       15.10       15.50      1.19 o 
  -1   9   2       20.45       20.15      1.06 o 
   0   9   2       36.65       36.44      1.41 o 
   1   9   2        0.84        1.16      0.85 o 
   2   9   2        3.39        2.43      0.71 o 
   3   9   2       67.37       70.25      1.65 o 
   4   9   2       21.39       21.14      0.83 o 
   5   9   2       20.60       21.61      1.70 o 
   6   9   2        1.37        2.74      0.95 o 
  -4  10   2        2.17        4.10      2.03 o 
  -3  10   2        0.40        1.18      1.59 o 
  -2  10   2        1.53        0.58      1.16 o 
  -1  10   2       44.53       44.07      1.20 o 
   0  10   2        3.21        3.04      0.90 o 
   1  10   2       78.79       83.18      1.76 o 
   2  10   2       69.54       75.67      0.94 o 
   3  10   2      107.01       98.04      1.88 o 
   4  10   2        6.74        5.14      0.73 o 
   5  10   2        0.26        0.50      0.80 o 
   6  10   2        1.78        2.39      0.96 o 
  -3  11   2        0.44        1.46      1.37 o 
  -2  11   2        5.60        5.73      1.11 o 
  -1  11   2        8.53        9.79      1.05 o 
   0  11   2      184.46      179.51      5.15 o 
   1  11   2        2.75        2.95      0.96 o 
   2  11   2        1.01        1.83      0.95 o 
   3  11   2       35.88       34.39      0.93 o 
   4  11   2        0.16        0.47      0.87 o 
   5  11   2        1.60        3.31      0.90 o 
  -3  12   2        0.02        0.59      1.42 o 
  -2  12   2        6.83        6.56      1.27 o 
  -1  12   2        0.99        2.11      1.14 o 
   0  12   2       23.26       21.46      1.01 o 
   1  12   2       12.77       13.12      1.04 o 
   2  12   2        4.43        5.18      0.87 o 
   3  12   2        0.03        0.48      0.90 o 
   4  12   2       23.32       18.95      0.87 o 
   5  12   2        0.06        0.01      1.11 o 
  -2  13   2        1.34        2.62      1.33 o 
  -1  13   2        5.87        8.03      1.05 o 
   0  13   2       70.78       73.47      2.03 o 
   1  13   2       20.04       19.53      1.10 o 
   2  13   2        0.06        1.47      0.87 o 
   3  13   2        0.21        1.34      0.90 o 
   4  13   2        0.17        0.41      0.89 o 
  -1  14   2        0.78        1.09      1.50 o 
   0  14   2       12.83       14.54      1.16 o 
   1  14   2        0.18        0.05      1.10 o 
   2  14   2        0.35        0.08      0.94 o 
   3  14   2        0.09        1.81      0.94 o 
   1  15   2        3.35        4.26      1.19 o 
  -2 -14   3        0.00        1.10      1.11 o 
  -1 -14   3        2.22        2.55      1.18 o 
   0 -14   3        0.58        2.38      1.11 o 
   1 -14   3        0.04        1.22      1.73 o 
  -3 -13   3        9.01       10.37      1.12 o 
  -2 -13   3       24.63       25.75      1.24 o 
  -1 -13   3       14.47       12.69      1.11 o 
   0 -13   3       10.41        9.65      1.09 o 
   1 -13   3        0.02        0.42      1.63 o 
   2 -13   3        2.89        3.26      1.65 o 
  -4 -12   3       10.26       10.85      1.06 o 
  -3 -12   3       22.90       22.93      1.19 o 
  -2 -12   3       21.69       23.92      1.17 o 
  -1 -12   3        1.00        1.94      1.10 o 
   0 -12   3       18.72       19.42      1.33 o 
   1 -12   3        0.34        0.62      1.18 o 
   2 -12   3        1.32        2.60      1.48 o 
   3 -12   3        9.62        9.57      1.81 o 
  -5 -11   3        0.12        0.39      0.87 o 
  -4 -11   3        9.99        9.77      1.06 o 
  -3 -11   3       11.49       13.72      1.05 o 
  -2 -11   3       19.27       19.01      1.02 o 
  -1 -11   3       12.95       11.59      1.11 o 
   0 -11   3        1.45        1.64      1.08 o 
   1 -11   3        5.64        5.98      1.18 o 
   2 -11   3        8.81       12.10      1.54 o 
   3 -11   3        0.01        0.32      1.47 o 
  -5 -10   3        3.08        3.12      1.04 o 
  -4 -10   3        2.77        3.58      0.93 o 
  -3 -10   3      376.27      373.54      6.15 o 
  -2 -10   3      355.20      354.13      3.98 o 
  -1 -10   3      334.11      329.13      2.30 o 
   0 -10   3        0.03        0.31      1.09 o 
   1 -10   3        1.75        1.70      1.04 o 
   2 -10   3       57.56       54.70      1.73 o 
   3 -10   3        2.78        3.00      1.51 o 
   4 -10   3        4.50        5.60      1.76 o 
  -5  -9   3       28.43       31.58      1.20 o 
  -4  -9   3        3.10        2.44      0.87 o 
  -3  -9   3        1.86        1.93      0.94 o 
  -2  -9   3       26.29       24.24      1.02 o 
  -1  -9   3        0.00        0.54      0.89 o 
   0  -9   3       17.93       18.18      1.02 o 
   1  -9   3      140.08      142.06      1.65 o 
   2  -9   3        2.95        4.10      1.43 o 
   3  -9   3       19.68       18.31      1.55 o 
   4  -9   3        2.40        3.29      1.68 o 
   5  -9   3       10.48       12.11      2.14 o 
  -6  -8   3        2.73        4.66      1.21 o 
  -5  -8   3        0.18        0.76      0.93 o 
  -4  -8   3      104.67       99.67      2.10 o 
  -3  -8   3        0.76        1.89      1.00 o 
  -2  -8   3        1.18        2.52      0.88 o 
  -1  -8   3       37.47       37.77      1.07 o 
   0  -8   3       82.22       77.17      1.52 o 
   1  -8   3       22.01       22.18      1.13 o 
   2  -8   3      143.38      146.98      2.09 o 
   3  -8   3       67.98       60.08      2.36 o 
   4  -8   3       37.72       36.63      1.83 o 
   5  -8   3        0.63        0.64      1.67 o 
  -6  -7   3        1.93        1.59      1.03 o 
  -5  -7   3       12.63       14.13      0.98 o 
  -4  -7   3        0.42        1.14      0.76 o 
  -3  -7   3       68.78       68.94      1.09 o 
  -2  -7   3        0.34        1.01      0.89 o 
  -1  -7   3       10.87       10.84      1.03 o 
   0  -7   3        0.56        0.94      0.85 o 
   1  -7   3       34.33       36.98      1.34 o 
   2  -7   3      100.88      101.29      2.84 o 
   3  -7   3      226.84      226.42     11.45 o 
   4  -7   3       25.03       27.44      1.64 o 
   5  -7   3        1.69        1.44      1.92 o 
  -6  -6   3        0.00        1.30      1.09 o 
  -5  -6   3       77.04       74.52      1.24 o 
  -4  -6   3       16.12       16.91      0.98 o 
  -3  -6   3       20.26       19.31      0.84 o 
  -2  -6   3       11.02       13.39      0.93 o 
  -1  -6   3       10.22       10.68      1.04 o 
   0  -6   3      321.69      373.37      5.93 o 
   1  -6   3      283.63      306.40      2.43 o 
   2  -6   3        0.66        1.15      1.35 o 
   3  -6   3      352.28      339.31     10.63 o 
   4  -6   3       38.51       36.77      1.77 o 
   5  -6   3        1.11        1.77      1.88 o 
   6  -6   3        1.16        2.34      2.01 o 
  -6  -5   3        0.17        0.49      0.83 o 
  -5  -5   3       19.83       18.07      1.11 o 
  -4  -5   3       28.67       21.92      1.08 o 
  -3  -5   3       15.85       14.71      0.89 o 
  -2  -5   3        4.46        5.00      0.84 o 
  -1  -5   3       15.31       12.37      0.90 o 
   0  -5   3     1367.98     1484.94      9.10 o 
   1  -5   3      930.61     1055.82      7.91 o 
   2  -5   3       71.87       68.56      1.78 o 
   3  -5   3      165.03      163.57      2.21 o 
   4  -5   3       36.49       39.13      1.49 o 
   5  -5   3       30.02       27.67      2.15 o 
   6  -5   3        0.89        2.56      1.89 o 
  -6  -4   3       55.57       52.57      1.48 o 
  -5  -4   3        8.17        8.52      0.88 o 
  -4  -4   3        2.32        2.33      0.78 o 
  -3  -4   3      156.97      165.49      3.36 o 
  -2  -4   3       51.26       48.20      1.11 o 
  -1  -4   3        3.36        4.54      0.94 o 
   0  -4   3       91.54      101.17      1.61 o 
   1  -4   3       26.87       25.73      2.15 o 
   2  -4   3        1.07        2.53      1.70 o 
   3  -4   3       30.69       26.56      1.48 o 
   4  -4   3       38.49       39.81      1.64 o 
   5  -4   3       34.98       36.75      2.21 o 
   6  -4   3       15.64       14.92      1.90 o 
  -6  -3   3        3.19        4.59      1.04 o 
  -5  -3   3       66.33       64.62      1.15 o 
  -4  -3   3      112.10      118.25      1.27 o 
  -3  -3   3      135.94      139.46      1.77 o 
  -2  -3   3     3000.47     3029.98     28.67 o 
  -1  -3   3       78.14       83.13      1.48 o 
   0  -3   3       60.28       62.79      1.98 o 
   1  -3   3       84.21       90.22      5.78 o 
   2  -3   3       53.30       59.20      2.02 o 
   3  -3   3       33.72       37.54      1.67 o 
   4  -3   3       27.39       25.87      1.23 o 
   5  -3   3        3.73        4.27      1.22 o 
   6  -3   3       17.65       15.85      1.57 o 
  -6  -2   3        0.53        0.61      0.88 o 
  -5  -2   3      126.37      127.59      2.65 o 
  -4  -2   3       32.49       30.62      0.92 o 
  -3  -2   3      387.07      399.01      4.60 o 
  -2  -2   3       40.26       50.58      1.22 o 
  -1  -2   3       56.82       47.68      1.36 o 
   0  -2   3     1315.93     1319.45      7.85 o 
   1  -2   3       41.92       44.53      3.31 o 
   2  -2   3      330.78      356.54      3.40 o 
   3  -2   3      664.94      676.79      5.49 o 
   4  -2   3       16.65       19.27      1.27 o 
   5  -2   3        6.46        7.41      1.07 o 
   6  -2   3        2.36        2.48      1.48 o 
  -6  -1   3        0.00       -0.36      1.15 o 
  -5  -1   3      291.55      305.16      3.98 o 
  -4  -1   3       68.98       62.51      1.10 o 
  -3  -1   3       25.98       23.21      0.93 o 
  -2  -1   3       10.69       11.42      1.11 o 
  -1  -1   3      495.38      498.64      4.53 o 
   0  -1   3      591.72      627.11     11.10 o 
   1  -1   3      926.77      891.64     34.04 o 
   2  -1   3      123.41      119.19      2.25 o 
   3  -1   3      466.40      469.05      6.54 o 
   4  -1   3       92.54      100.96      1.30 o 
   5  -1   3       12.48       11.41      1.13 o 
   6  -1   3       31.60       32.07      1.32 o 
   7  -1   3        0.29        2.64      1.93 o 
  -6   0   3        2.62        3.23      1.22 o 
  -5   0   3       49.89       50.45      1.42 o 
  -4   0   3      198.10      198.81      1.97 o 
  -3   0   3       13.24       16.92      1.02 o 
  -2   0   3        0.74        0.52      1.38 o 
  -1   0   3        8.86       15.65      1.54 o 
   0   0   3      262.57      268.36     15.21 o 
   1   0   3      303.83      310.24      4.74 o 
   2   0   3      837.74      879.82     11.21 o 
   3   0   3      376.26      421.53      3.92 o 
   4   0   3       39.35       37.38      1.14 o 
   5   0   3        0.14        0.96      0.96 o 
   6   0   3        1.91        2.57      1.35 o 
   7   0   3       12.59        9.57      1.41 o 
  -6   1   3        1.49        2.11      1.18 o 
  -5   1   3        7.91        9.68      1.36 o 
  -4   1   3       57.71       59.85      1.40 o 
  -3   1   3      278.66      271.50      2.95 o 
  -2   1   3        2.62        4.36      1.12 o 
  -1   1   3     3598.55     3548.68     78.68 o 
   0   1   3      233.48      185.09      6.33 o 
   1   1   3      171.13      168.39      2.34 o 
   2   1   3      146.42      157.73      1.49 o 
   3   1   3        4.32        5.88      0.94 o 
   4   1   3       79.84       75.25      1.76 o 
   5   1   3        0.05        1.31      1.01 o 
   6   1   3        0.14        0.73      1.11 o 
   7   1   3        1.69        3.01      1.37 o 
  -6   2   3       11.40        9.87      1.33 o 
  -5   2   3        1.69        2.62      1.20 o 
  -4   2   3        2.03        1.21      1.15 o 
  -3   2   3        0.65        1.54      0.95 o 
  -2   2   3       70.83       62.67      1.68 o 
  -1   2   3     1403.95     1367.04     11.51 o 
   0   2   3    23545.25    17586.87   2299.20 o 
   1   2   3    17468.12    14519.66    693.49 o 
   2   2   3        0.35        3.52      0.89 o 
   3   2   3       56.27       62.56      1.06 o 
   4   2   3       17.73       20.84      0.85 o 
   5   2   3        0.73        0.84      0.83 o 
   6   2   3        0.35        2.09      0.96 o 
   7   2   3        0.67        2.06      1.24 o 
  -6   3   3        0.02        0.86      1.22 o 
  -5   3   3        0.49        1.31      1.24 o 
  -4   3   3       18.18       17.32      1.27 o 
  -3   3   3      130.32      129.94      1.69 o 
  -2   3   3       71.26       73.39      1.45 o 
  -1   3   3        0.00        1.03      1.26 o 
   0   3   3     1112.22     1015.53     33.60 o 
   1   3   3      502.29      502.43      2.47 o 
   2   3   3      213.84      229.05      1.54 o 
   3   3   3        9.34       10.06      0.80 o 
   4   3   3        5.04        4.39      0.77 o 
   5   3   3        0.09        1.27      0.78 o 
   6   3   3        0.08        1.13      1.03 o 
   7   3   3        2.30        2.66      1.09 o 
  -6   4   3        0.00        0.79      1.25 o 
  -5   4   3       26.24       24.42      1.43 o 
  -4   4   3       39.03       36.80      1.39 o 
  -3   4   3        2.18        2.13      1.03 o 
  -2   4   3      178.95      171.25      2.45 o 
  -1   4   3      263.14      261.39      8.19 o 
   0   4   3     2331.16     2188.71     75.29 o 
   1   4   3     1539.43     1499.51     14.94 o 
   2   4   3      356.56      362.22      5.17 o 
   3   4   3       92.98       91.05      1.19 o 
   4   4   3       84.88       76.25      0.99 o 
   5   4   3       32.78       32.27      0.91 o 
   6   4   3        4.72        4.79      0.86 o 
   7   4   3        0.50        0.97      1.10 o 
  -6   5   3        0.07       -0.15      1.79 o 
  -5   5   3        8.88       10.46      1.29 o 
  -4   5   3       17.62       16.09      1.56 o 
  -3   5   3        4.93        5.50      1.08 o 
  -2   5   3      279.14      290.02     11.31 o 
  -1   5   3      941.61      927.31     26.30 o 
   0   5   3      410.49      372.77      9.51 o 
   1   5   3       37.16       34.98      1.09 o 
   2   5   3      235.28      215.32      1.43 o 
   3   5   3      170.01      173.21      2.82 o 
   4   5   3      382.07      356.87      6.29 o 
   5   5   3      361.66      365.38      5.54 o 
   6   5   3       34.90       37.13      1.10 o 
   7   5   3        8.10        8.01      0.96 o 
  -5   6   3        2.24        2.02      1.38 o 
  -4   6   3        0.01        1.05      1.50 o 
  -3   6   3        0.00        0.92      1.12 o 
  -2   6   3        8.46        7.66      1.09 o 
  -1   6   3       60.91       58.24      1.32 o 
   0   6   3       42.47       45.87      1.57 o 
   1   6   3       50.41       55.18      1.14 o 
   2   6   3      436.22      430.56      2.49 o 
   3   6   3       33.39       30.87      0.82 o 
   4   6   3       17.70       18.12      0.79 o 
   5   6   3       27.08       26.47      0.99 o 
   6   6   3        9.18        9.33      0.80 o 
   7   6   3        4.25        3.45      1.01 o 
  -5   7   3        4.87        6.46      1.74 o 
  -4   7   3        3.14        2.96      1.57 o 
  -3   7   3        6.40        7.25      1.41 o 
  -2   7   3       19.57       21.11      1.17 o 
  -1   7   3        0.81        1.09      0.98 o 
   0   7   3        1.85        0.73      0.90 o 
   1   7   3        5.03        6.30      0.82 o 
   2   7   3      239.36      260.11      4.20 o 
   3   7   3        0.54        1.28      0.77 o 
   4   7   3       24.14       23.20      0.96 o 
   5   7   3        0.84        1.22      0.76 o 
   6   7   3        2.57        2.94      1.02 o 
  -5   8   3        5.63        7.40      1.73 o 
  -4   8   3        2.16        1.30      1.58 o 
  -3   8   3       24.82       24.64      1.24 o 
  -2   8   3        4.16        4.14      1.11 o 
  -1   8   3        5.94        5.34      1.04 o 
   0   8   3        0.02        0.40      0.87 o 
   1   8   3        2.31        4.34      0.94 o 
   2   8   3       24.19       26.13      0.81 o 
   3   8   3       11.18       13.57      0.92 o 
   4   8   3       19.86       19.30      0.95 o 
   5   8   3       24.72       27.01      1.09 o 
   6   8   3        1.66        3.11      0.96 o 
  -4   9   3        3.68        3.85      1.61 o 
  -3   9   3        1.35        1.93      1.32 o 
  -2   9   3        3.83        3.88      1.11 o 
  -1   9   3       38.37       39.18      1.14 o 
   0   9   3       13.56       13.81      0.94 o 
   1   9   3        6.62        7.11      0.87 o 
   2   9   3       22.81       21.34      0.91 o 
   3   9   3        1.44        1.92      0.77 o 
   4   9   3        0.01       -0.54      0.78 o 
   5   9   3        8.95       10.75      0.82 o 
   6   9   3        0.54        0.00      0.93 o 
  -4  10   3        1.50        3.65      2.06 o 
  -3  10   3        6.49        6.89      1.13 o 
  -2  10   3        0.43        1.80      1.13 o 
  -1  10   3        0.08        0.91      0.92 o 
   0  10   3       25.35       19.86      1.03 o 
   1  10   3        0.21        0.99      0.96 o 
   2  10   3        0.28        1.30      0.83 o 
   3  10   3       19.21       16.81      0.81 o 
   4  10   3        0.23        1.02      0.83 o 
   5  10   3        0.31        1.79      0.90 o 
   6  10   3       18.12       17.78      0.95 o 
  -3  11   3        9.30        9.58      1.42 o 
  -2  11   3       15.36       16.74      1.22 o 
  -1  11   3      136.30      140.28      2.22 o 
   0  11   3      106.79      109.63      1.45 o 
   1  11   3        0.00        0.73      0.84 o 
   2  11   3      102.23       98.58      1.89 o 
   3  11   3        9.05       10.06      0.81 o 
   4  11   3        0.02        0.58      0.88 o 
   5  11   3        0.00        0.72      0.90 o 
  -3  12   3        2.70        4.21      1.63 o 
  -2  12   3        0.25        0.44      1.23 o 
  -1  12   3       33.69       34.06      1.16 o 
   0  12   3       62.40       61.87      1.21 o 
   1  12   3        9.90       10.05      1.04 o 
   2  12   3       23.07       21.96      0.93 o 
   3  12   3        0.50        0.93      0.88 o 
   4  12   3       51.38       47.80      1.07 o 
   5  12   3        0.03       -0.22      0.98 o 
  -2  13   3        2.94        4.25      1.53 o 
  -1  13   3       22.07       22.76      1.21 o 
   0  13   3        6.67        7.43      1.08 o 
   1  13   3        4.26        4.35      1.05 o 
   2  13   3        0.00       -0.09      0.89 o 
   3  13   3        0.53        2.17      0.97 o 
   4  13   3        8.50        7.57      0.98 o 
  -1  14   3        0.12        2.28      1.33 o 
   0  14   3       11.74       11.19      1.07 o 
   1  14   3        1.12        1.34      1.02 o 
   2  14   3        0.10        0.28      0.95 o 
   3  14   3        0.00        1.81      0.96 o 
  -2 -14   4        0.62        1.59      1.17 o 
  -1 -14   4        1.30        2.43      1.06 o 
   0 -14   4        0.16        0.06      1.27 o 
  -3 -13   4        5.64        6.69      1.12 o 
  -2 -13   4        9.06       10.92      1.10 o 
  -1 -13   4       14.30       13.34      1.12 o 
   0 -13   4       20.84       21.90      1.31 o 
   1 -13   4        1.32        1.99      1.66 o 
   2 -13   4        0.54        0.04      1.75 o 
  -4 -12   4        0.37        0.63      1.02 o 
  -3 -12   4        1.90        2.53      1.05 o 
  -2 -12   4        1.00        3.00      0.91 o 
  -1 -12   4        9.98        9.86      0.95 o 
   0 -12   4       14.43       13.99      1.20 o 
   1 -12   4        4.85        4.75      1.27 o 
   2 -12   4        0.44        2.45      1.54 o 
   3 -12   4        3.98        4.16      1.78 o 
  -4 -11   4        4.22        5.04      0.98 o 
  -3 -11   4       19.71       20.37      1.00 o 
  -2 -11   4        4.43        5.52      1.08 o 
  -1 -11   4        3.94        3.04      0.99 o 
   0 -11   4       24.14       20.58      1.07 o 
   1 -11   4        5.68        4.91      1.34 o 
   2 -11   4       18.07       20.21      1.35 o 
   3 -11   4        0.09        0.76      1.60 o 
  -5 -10   4        0.63        0.30      0.93 o 
  -4 -10   4       23.31       24.94      1.55 o 
  -3 -10   4      135.89      141.43      2.44 o 
  -2 -10   4       39.33       41.68      1.37 o 
  -1 -10   4      160.79      164.70      2.51 o 
   0 -10   4       54.08       52.01      1.69 o 
   1 -10   4        2.05        2.11      1.28 o 
   2 -10   4       20.07       18.70      1.51 o 
   3 -10   4        5.79        3.25      1.60 o 
   4 -10   4        2.37        2.28      1.75 o 
  -5  -9   4        5.32        6.12      0.98 o 
  -4  -9   4        4.45        4.71      0.90 o 
  -3  -9   4        0.04       -0.41      0.84 o 
  -2  -9   4        0.00        0.29      1.07 o 
  -1  -9   4       66.04       65.80      1.31 o 
   0  -9   4      177.76      171.81      4.09 o 
   1  -9   4      135.10      137.03      2.54 o 
   2  -9   4        1.10        3.11      1.45 o 
   3  -9   4       36.74       32.32      1.80 o 
   4  -9   4        3.71        4.42      1.56 o 
  -6  -8   4        0.69        1.38      0.99 o 
  -5  -8   4       48.84       49.10      1.79 o 
  -4  -8   4        0.04        0.15      0.93 o 
  -3  -8   4       20.11       19.84      1.24 o 
  -2  -8   4       54.86       54.23      1.19 o 
  -1  -8   4      767.42      744.05      8.52 o 
   0  -8   4      156.25      144.03      3.98 o 
   1  -8   4        8.60        9.00      1.22 o 
   2  -8   4        4.50        5.62      1.50 o 
   3  -8   4      116.95      108.73      2.19 o 
   4  -8   4        0.84        1.93      1.67 o 
   5  -8   4       17.60       20.55      2.52 o 
  -6  -7   4        5.51        4.66      1.14 o 
  -5  -7   4       37.78       39.76      1.48 o 
  -4  -7   4       19.85       19.67      0.90 o 
  -3  -7   4        0.00        0.21      0.82 o 
  -2  -7   4       52.70       53.14      1.05 o 
  -1  -7   4       13.97       11.39      0.86 o 
   0  -7   4       19.30       19.46      1.09 o 
   1  -7   4       94.86       94.69      1.68 o 
   2  -7   4       54.39       51.33      2.75 o 
   3  -7   4      106.80      104.92      4.82 o 
   4  -7   4        9.25        9.77      1.61 o 
   5  -7   4        0.70        3.81      1.58 o 
  -6  -6   4        2.14        2.38      1.22 o 
  -5  -6   4        6.20        7.27      0.94 o 
  -4  -6   4       11.33       11.86      0.88 o 
  -3  -6   4       35.40       34.82      0.97 o 
  -2  -6   4      246.34      237.77      2.83 o 
  -1  -6   4      490.35      518.15      5.96 o 
   0  -6   4      212.20      228.03      3.87 o 
   1  -6   4      134.45      141.06      2.02 o 
   2  -6   4       11.07        9.96      1.38 o 
   3  -6   4      124.16      121.42      2.52 o 
   4  -6   4       48.24       51.20      1.77 o 
   5  -6   4        6.67        7.71      1.55 o 
   6  -6   4        0.15        1.58      2.05 o 
  -6  -5   4        0.29        1.88      1.08 o 
  -5  -5   4        0.06        0.25      0.88 o 
  -4  -5   4        1.02        1.63      0.79 o 
  -3  -5   4        1.25        1.53      0.94 o 
  -2  -5   4        0.88        2.18      0.77 o 
  -1  -5   4      549.75      574.81      4.13 o 
   0  -5   4      610.25      721.33     11.54 o 
   1  -5   4        0.27        0.80      1.61 o 
   2  -5   4       66.65       68.89      1.96 o 
   3  -5   4       53.66       50.88      1.73 o 
   4  -5   4      394.79      402.71      8.31 o 
   5  -5   4       20.66       24.43      1.93 o 
   6  -5   4        0.16        1.28      1.93 o 
  -6  -4   4        0.72        1.18      0.95 o 
  -5  -4   4        6.98        5.19      0.96 o 
  -4  -4   4        1.63        1.48      0.91 o 
  -3  -4   4       19.19       17.36      0.86 o 
  -2  -4   4       40.06       42.39      1.06 o 
  -1  -4   4      170.08      172.48      1.86 o 
   0  -4   4        0.44        2.63      1.60 o 
   1  -4   4     1824.42     2030.34     12.74 o 
   2  -4   4      217.85      232.33      3.10 o 
   3  -4   4        6.87        5.06      1.61 o 
   4  -4   4        0.40       -0.27      1.30 o 
   5  -4   4        3.28        3.71      1.79 o 
   6  -4   4        0.14       -0.78      1.29 o 
  -6  -3   4        0.47        1.45      1.04 o 
  -5  -3   4       17.32       17.42      0.92 o 
  -4  -3   4      160.86      154.02      1.88 o 
  -3  -3   4      319.67      357.40      4.09 o 
  -2  -3   4       19.54       24.42      1.10 o 
  -1  -3   4      317.47      309.85      4.00 o 
   0  -3   4      271.51      292.33      3.59 o 
   1  -3   4       98.24      129.93      4.14 o 
   2  -3   4      484.89      547.70     14.39 o 
   3  -3   4       25.30       31.26      1.53 o 
   4  -3   4       10.46        7.60      1.11 o 
   5  -3   4       97.07       95.94      1.76 o 
   6  -3   4        0.60        2.10      1.49 o 
  -6  -2   4       11.17       11.54      1.40 o 
  -5  -2   4       11.13       12.47      1.05 o 
  -4  -2   4        5.84        5.39      0.84 o 
  -3  -2   4      142.48      141.00      2.89 o 
  -2  -2   4        3.38        4.75      0.96 o 
  -1  -2   4       97.34       96.39      2.36 o 
   0  -2   4      408.56      393.28      3.93 o 
   1  -2   4      331.62      353.96     13.94 o 
   2  -2   4        9.80       13.38      1.79 o 
   3  -2   4      127.00      125.77      2.49 o 
   4  -2   4       23.48       19.93      1.27 o 
   5  -2   4       76.55       73.66      1.62 o 
   6  -2   4        3.93        5.87      1.35 o 
  -6  -1   4        6.40        7.84      1.12 o 
  -5  -1   4        0.27        0.97      1.04 o 
  -4  -1   4      129.66      134.90      1.46 o 
  -3  -1   4       17.14       18.91      0.91 o 
  -2  -1   4      224.19      234.08      2.36 o 
  -1  -1   4     1271.29     1319.28      6.19 o 
   0  -1   4      697.16      629.57     26.58 o 
   1  -1   4      487.66      498.31     11.67 o 
   2  -1   4      103.39      108.58      2.11 o 
   3  -1   4       15.75       13.26      1.05 o 
   4  -1   4       13.44       11.47      1.14 o 
   5  -1   4       13.71       11.28      1.26 o 
   6  -1   4        3.00        3.49      1.91 o 
   7  -1   4        2.91        2.23      1.38 o 
  -6   0   4        2.86        2.02      1.46 o 
  -5   0   4      155.37      152.42      1.51 o 
  -4   0   4       86.85       84.54      1.37 o 
  -3   0   4       57.74       67.42      1.41 o 
  -2   0   4      125.82      124.76      1.66 o 
  -1   0   4      209.25      221.03      3.80 o 
   0   0   4      424.26      402.87     34.40 o 
   1   0   4       72.06       73.26      3.00 o 
   2   0   4      242.22      292.42      5.45 o 
   3   0   4       34.46       39.75      1.27 o 
   4   0   4       11.13       12.47      1.28 o 
   5   0   4      100.20       99.28      1.56 o 
   6   0   4       16.17       15.54      1.25 o 
   7   0   4        0.11        1.29      1.36 o 
  -6   1   4        7.44        8.93      2.31 o 
  -5   1   4        7.14        7.71      1.38 o 
  -4   1   4      207.73      204.05      1.85 o 
  -3   1   4        1.17        2.13      1.30 o 
  -2   1   4      294.92      282.87      2.93 o 
  -1   1   4      628.49      628.47     16.68 o 
   0   1   4     3814.37     3301.21    166.21 o 
   1   1   4      116.96      119.82      2.50 o 
   2   1   4      434.80      454.68      3.12 o 
   3   1   4      164.71      159.27      2.24 o 
   4   1   4      103.46      106.20      1.64 o 
   5   1   4        5.54        4.85      0.90 o 
   6   1   4       27.12       25.44      1.19 o 
   7   1   4        5.95        5.58      1.59 o 
  -6   2   4        5.15        7.83      1.24 o 
  -5   2   4        0.58        1.24      1.38 o 
  -4   2   4       80.87       82.19      1.54 o 
  -3   2   4        5.22        7.17      0.90 o 
  -2   2   4       27.31       26.29      1.21 o 
  -1   2   4      961.00      957.20     16.82 o 
   0   2   4     1497.89     1348.61     73.55 o 
   1   2   4      111.83      110.07      1.81 o 
   2   2   4        0.55        0.91      1.09 o 
   3   2   4        1.64        1.38      0.83 o 
   4   2   4      908.75      941.93      8.59 o 
   5   2   4      131.87      137.02      1.32 o 
   6   2   4       14.38       11.48      0.95 o 
   7   2   4        0.06        0.65      1.11 o 
  -6   3   4        0.00        0.32      1.36 o 
  -5   3   4       16.76       12.78      1.16 o 
  -4   3   4       40.39       38.97      1.52 o 
  -3   3   4       29.08       29.22      1.16 o 
  -2   3   4        9.65        9.98      1.31 o 
  -1   3   4      353.67      329.05      9.69 o 
   0   3   4       29.90       29.80      1.52 o 
   1   3   4      469.05      478.91      5.11 o 
   2   3   4      702.29      710.85      4.82 o 
   3   3   4       70.21       74.07      1.07 o 
   4   3   4       23.90       22.93      0.81 o 
   5   3   4        7.91        7.53      0.78 o 
   6   3   4        0.00        0.81      0.83 o 
   7   3   4        8.77        9.11      1.12 o 
  -6   4   4        1.13        2.29      1.64 o 
  -5   4   4        3.85        4.26      1.46 o 
  -4   4   4       19.83       18.99      1.30 o 
  -3   4   4       18.75       18.77      1.09 o 
  -2   4   4        0.19        0.95      1.22 o 
  -1   4   4      471.62      472.77     17.45 o 
   0   4   4       55.97       50.75      2.85 o 
   1   4   4     1738.52     1778.06     21.08 o 
   2   4   4        0.40        0.32      0.94 o 
   3   4   4      100.71       95.03      1.20 o 
   4   4   4        2.32        1.96      0.76 o 
   5   4   4        2.14        2.36      0.68 o 
   6   4   4        0.68        0.79      0.91 o 
   7   4   4        0.50        2.12      1.15 o 
  -5   5   4        0.67        3.59      1.59 o 
  -4   5   4        3.42        6.16      1.14 o 
  -3   5   4       24.82       21.82      1.23 o 
  -2   5   4       14.85       16.79      1.26 o 
  -1   5   4       25.97       23.29      1.32 o 
   0   5   4       22.66       22.30      1.20 o 
   1   5   4      769.91      773.07      4.01 o 
   2   5   4      956.32      960.74      6.10 o 
   3   5   4       28.08       33.15      0.79 o 
   4   5   4      253.19      239.68      2.78 o 
   5   5   4       72.27       74.21      1.10 o 
   6   5   4       11.31       14.20      1.02 o 
   7   5   4       12.23       13.90      1.03 o 
  -5   6   4        0.63        0.31      1.17 o 
  -4   6   4       19.20       22.53      1.64 o 
  -3   6   4        9.53        9.80      1.16 o 
  -2   6   4       23.32       21.29      1.16 o 
  -1   6   4       78.85       84.92      4.27 o 
   0   6   4        6.39        5.65      0.89 o 
   1   6   4      149.59      164.39      2.21 o 
   2   6   4       26.13       28.13      0.95 o 
   3   6   4        6.28        9.36      0.78 o 
   4   6   4      222.36      227.12      2.39 o 
   5   6   4       25.13       24.67      0.90 o 
   6   6   4        0.08        0.55      0.90 o 
   7   6   4        1.61        1.57      1.00 o 
  -5   7   4       11.49       12.67      1.79 o 
  -4   7   4       51.62       44.51      1.76 o 
  -3   7   4        6.64        5.83      1.22 o 
  -2   7   4       23.28       21.39      1.33 o 
  -1   7   4        2.29        2.61      0.95 o 
   0   7   4        1.10        0.59      0.96 o 
   1   7   4       63.29       66.10      1.74 o 
   2   7   4       20.51       16.87      0.80 o 
   3   7   4       27.34       26.56      0.89 o 
   4   7   4       10.58       12.28      0.81 o 
   5   7   4       71.91       69.05      1.75 o 
   6   7   4       30.23       28.27      0.88 o 
  -5   8   4        5.40        5.89      1.85 o 
  -4   8   4        1.68        1.74      1.34 o 
  -3   8   4       66.58       65.30      3.31 o 
  -2   8   4       18.87       18.49      1.15 o 
  -1   8   4       74.94       75.84      1.68 o 
   0   8   4        5.20        3.52      0.90 o 
   1   8   4       17.94       16.58      1.08 o 
   2   8   4       11.85       12.63      0.82 o 
   3   8   4        2.44        3.37      0.74 o 
   4   8   4       36.59       37.07      1.63 o 
   5   8   4       23.23       23.88      0.91 o 
   6   8   4        0.46        1.11      0.80 o 
  -4   9   4        4.09        2.81      1.60 o 
  -3   9   4       18.62       18.08      1.29 o 
  -2   9   4        2.15        2.20      1.08 o 
  -1   9   4        1.38        1.49      1.03 o 
   0   9   4       33.84       32.08      0.96 o 
   1   9   4        8.90        6.38      0.79 o 
   2   9   4       37.55       36.51      1.02 o 
   3   9   4       15.19       16.38      0.85 o 
   4   9   4        0.55        1.40      0.92 o 
   5   9   4        2.71        2.45      0.85 o 
   6   9   4       13.57       13.14      1.05 o 
  -4  10   4        0.45        4.47      1.94 o 
  -3  10   4        0.87        1.54      1.32 o 
  -2  10   4        5.10        7.15      1.18 o 
  -1  10   4        0.78        1.86      0.98 o 
   0  10   4        2.40        2.49      0.93 o 
   1  10   4       27.01       26.38      0.97 o 
   2  10   4       73.13       66.18      2.01 o 
   3  10   4        9.55        9.74      0.82 o 
   4  10   4        0.16        1.31      0.86 o 
   5  10   4        3.26        3.87      0.83 o 
   6  10   4       12.89       12.31      0.93 o 
  -3  11   4        0.46        0.97      1.27 o 
  -2  11   4       22.52       25.13      1.25 o 
  -1  11   4       43.39       45.40      1.30 o 
   0  11   4       12.55       12.70      0.95 o 
   1  11   4        9.02        9.16      0.93 o 
   2  11   4        5.37        5.66      0.86 o 
   3  11   4        2.96        2.50      0.85 o 
   4  11   4        0.10        1.08      1.01 o 
   5  11   4        3.34        3.26      0.90 o 
  -2  12   4       15.52       16.14      1.15 o 
  -1  12   4       21.04       22.32      1.14 o 
   0  12   4        1.56        2.29      0.96 o 
   1  12   4       11.00       11.32      0.92 o 
   2  12   4        2.01        2.85      0.95 o 
   3  12   4        0.53        1.66      0.94 o 
   4  12   4        6.38        6.65      1.17 o 
   5  12   4        0.45        1.11      0.83 o 
  -2  13   4        0.06        0.35      1.21 o 
  -1  13   4       41.16       39.18      1.26 o 
   0  13   4        8.99       10.50      1.22 o 
   1  13   4       20.17       20.54      1.11 o 
   2  13   4        0.23        1.77      0.88 o 
   3  13   4       19.61       16.51      1.09 o 
   4  13   4        0.00        0.08      0.97 o 
  -1  14   4        0.28        0.38      1.17 o 
   0  14   4        4.36        6.01      1.25 o 
   1  14   4        2.49        3.11      1.11 o 
   2  14   4        0.04        0.69      0.90 o 
   3  14   4        0.20        1.00      1.09 o 
  -1 -14   5        0.01        0.64      1.26 o 
  -3 -13   5       25.33       25.68      1.33 o 
  -2 -13   5        7.15        7.66      1.23 o 
  -1 -13   5        3.57        6.33      1.21 o 
   0 -13   5        0.01        1.24      1.36 o 
   1 -13   5        7.80       10.74      1.35 o 
  -4 -12   5        0.00        0.31      0.97 o 
  -3 -12   5        0.67        1.42      1.08 o 
  -2 -12   5        0.93        2.06      1.13 o 
  -1 -12   5        1.33        1.32      0.95 o 
   0 -12   5        1.44        0.50      1.05 o 
   1 -12   5       11.56       12.78      1.49 o 
   2 -12   5        4.95        6.46      1.78 o 
  -4 -11   5        0.17        0.30      1.09 o 
  -3 -11   5       18.12       18.12      1.17 o 
  -2 -11   5        0.00        1.32      0.99 o 
  -1 -11   5        7.16        7.51      1.15 o 
   0 -11   5        1.81        2.47      1.10 o 
   1 -11   5        4.74        3.83      1.30 o 
   2 -11   5       12.35       13.28      1.78 o 
   3 -11   5        1.16        1.59      1.78 o 
  -5 -10   5        1.60        1.46      0.96 o 
  -4 -10   5       12.98       11.31      0.98 o 
  -3 -10   5       34.72       28.22      1.00 o 
  -2 -10   5        2.04        1.59      0.95 o 
  -1 -10   5       16.91       18.60      1.10 o 
   0 -10   5      168.62      153.27      4.12 o 
   1 -10   5       65.91       60.25      1.62 o 
   2 -10   5        0.48       -0.19      1.52 o 
   3 -10   5        0.00        0.60      1.70 o 
   4 -10   5        0.02        0.90      1.71 o 
  -5  -9   5        1.23        1.62      1.03 o 
  -4  -9   5       18.11       18.47      1.11 o 
  -3  -9   5        1.34        1.65      0.83 o 
  -2  -9   5      248.97      261.06      5.29 o 
  -1  -9   5       47.05       48.02      1.13 o 
   0  -9   5       16.14       20.09      1.19 o 
   1  -9   5       33.85       33.37      1.25 o 
   2  -9   5       20.76       22.69      1.63 o 
   3  -9   5       12.68       14.77      1.56 o 
   4  -9   5        1.66        1.42      1.84 o 
  -5  -8   5        0.50        0.26      0.81 o 
  -4  -8   5        1.11        2.77      0.89 o 
  -3  -8   5       29.42       26.23      1.01 o 
  -2  -8   5        2.26        1.91      0.92 o 
  -1  -8   5      482.33      454.40      2.48 o 
   0  -8   5      431.20      426.25      8.29 o 
   1  -8   5      112.82      108.91      1.68 o 
   2  -8   5       32.71       31.41      1.62 o 
   3  -8   5       36.41       34.47      1.74 o 
   4  -8   5        0.08        1.07      1.50 o 
   5  -8   5        0.01       -0.09      1.75 o 
  -6  -7   5        0.19        0.98      1.06 o 
  -5  -7   5        1.33        3.22      0.90 o 
  -4  -7   5        0.41        1.28      0.86 o 
  -3  -7   5       32.95       30.81      0.94 o 
  -2  -7   5       88.82       88.54      1.28 o 
  -1  -7   5        0.80        0.24      0.97 o 
   0  -7   5       66.46       76.06      1.80 o 
   1  -7   5        6.98        7.14      1.27 o 
   2  -7   5        1.17        1.35      1.37 o 
   3  -7   5      128.88      118.31      4.59 o 
   4  -7   5        5.90        5.75      1.69 o 
   5  -7   5        8.55        8.71      1.70 o 
  -6  -6   5        6.23        7.30      1.10 o 
  -5  -6   5        1.73        1.81      1.02 o 
  -4  -6   5        4.03        2.37      0.84 o 
  -3  -6   5        0.35        0.52      0.89 o 
  -2  -6   5       58.22       59.60      1.06 o 
  -1  -6   5        1.35        1.35      0.85 o 
   0  -6   5        3.19        4.52      1.10 o 
   1  -6   5        0.54        0.30      1.30 o 
   2  -6   5       41.08       33.49      1.56 o 
   3  -6   5      657.96      623.74     22.95 o 
   4  -6   5      159.15      146.64      3.91 o 
   5  -6   5       22.87       27.52      1.76 o 
  -6  -5   5        0.21        0.95      1.33 o 
  -5  -5   5       13.12       11.75      0.91 o 
  -4  -5   5        8.74        8.67      0.95 o 
  -3  -5   5        8.55        8.80      0.78 o 
  -2  -5   5       13.31       14.38      1.02 o 
  -1  -5   5      160.27      148.52      1.55 o 
   0  -5   5       91.97       82.39      2.12 o 
   1  -5   5       62.41       67.78      2.99 o 
   2  -5   5       20.43       18.23      1.91 o 
   3  -5   5       89.07       82.53      2.33 o 
   4  -5   5      256.03      259.07      2.70 o 
   5  -5   5       19.50       22.72      1.61 o 
   6  -5   5       14.35       16.41      1.74 o 
  -6  -4   5        2.99        3.24      1.06 o 
  -5  -4   5       14.58       14.83      0.88 o 
  -4  -4   5        3.41        2.66      0.96 o 
  -3  -4   5       25.98       25.59      0.96 o 
  -2  -4   5       12.29       20.03      0.92 o 
  -1  -4   5       33.12       26.42      1.14 o 
   0  -4   5      796.25      917.97      8.10 o 
   1  -4   5      106.28       96.01      3.34 o 
   2  -4   5        2.95        4.89      1.81 o 
   3  -4   5        1.95        4.84      1.73 o 
   4  -4   5      217.43      216.29      4.79 o 
   5  -4   5        1.64        1.24      1.39 o 
   6  -4   5        1.48        2.19      1.90 o 
  -6  -3   5        5.14        7.13      1.16 o 
  -5  -3   5        0.03        0.46      1.06 o 
  -4  -3   5        0.03       -0.20      1.03 o 
  -3  -3   5       38.62       35.23      1.01 o 
  -2  -3   5        0.32        1.84      1.00 o 
  -1  -3   5      133.98      142.13      2.03 o 
   0  -3   5      121.75      127.67      2.76 o 
   2  -3   5        2.96        4.26      1.93 o 
   3  -3   5       46.73       40.31      1.70 o 
   4  -3   5      165.36      155.74      2.12 o 
   5  -3   5       19.64       17.89      1.25 o 
   6  -3   5        2.08        1.91      1.72 o 
  -6  -2   5       26.46       28.55      1.47 o 
  -5  -2   5       41.24       42.82      1.34 o 
  -4  -2   5       43.70       42.73      1.68 o 
  -3  -2   5       14.96       14.11      0.98 o 
  -2  -2   5       99.79      121.41      2.58 o 
  -1  -2   5        0.67        2.38      1.38 o 
   0  -2   5      651.19      653.82      6.74 o 
   1  -2   5      158.72      156.09      7.69 o 
   2  -2   5      187.22      208.34      3.79 o 
   3  -2   5        5.64        5.91      1.33 o 
   4  -2   5        5.99        6.64      1.23 o 
   5  -2   5        6.31        6.01      1.47 o 
   6  -2   5        0.03        1.85      1.97 o 
  -6  -1   5        9.32        8.30      1.25 o 
  -5  -1   5        8.19        7.90      1.08 o 
  -4  -1   5      193.76      185.31      1.72 o 
  -3  -1   5       15.84       15.57      1.17 o 
  -2  -1   5      447.34      453.73     10.24 o 
  -1  -1   5      295.69      276.39      2.44 o 
   0  -1   5      166.44      165.45     11.57 o 
   1  -1   5        3.40        5.00      2.37 o 
   2  -1   5      289.11      319.13      7.37 o 
   3  -1   5        0.80        1.91      0.98 o 
   4  -1   5        0.01        0.66      0.96 o 
   5  -1   5      181.66      181.27      3.78 o 
   6  -1   5       11.60       10.27      1.16 o 
   7  -1   5        0.66        1.91      1.72 o 
  -6   0   5        3.77        5.21      1.20 o 
  -5   0   5        2.44        2.61      1.01 o 
  -4   0   5       21.86       19.10      1.01 o 
  -3   0   5        2.72        4.33      1.14 o 
  -2   0   5      364.47      404.12      2.47 o 
  -1   0   5      514.50      537.61     10.79 o 
   0   0   5       45.00       44.75      4.13 o 
   1   0   5      725.87      712.22     20.24 o 
   2   0   5      252.95      261.70      4.09 o 
   3   0   5        0.07        0.36      0.94 o 
   4   0   5        2.11        2.03      1.05 o 
   5   0   5       64.41       65.69      1.32 o 
   6   0   5       80.56       80.41      2.13 o 
   7   0   5        0.65        1.63      1.59 o 
  -6   1   5        7.29        7.06      1.68 o 
  -5   1   5        1.75        2.32      1.10 o 
  -4   1   5      207.09      203.12      1.68 o 
  -3   1   5      154.22      151.17      2.04 o 
  -2   1   5     1159.62     1254.63     11.60 o 
  -1   1   5     1008.11     1001.46     40.83 o 
   0   1   5       62.36       57.94      2.98 o 
   1   1   5      313.79      329.02      7.16 o 
   2   1   5      606.24      637.48      2.94 o 
   3   1   5        2.96        4.54      1.00 o 
   4   1   5       29.64       28.93      1.10 o 
   5   1   5        0.03        1.06      1.05 o 
   6   1   5        3.56        3.89      1.30 o 
   7   1   5        5.91        6.46      1.28 o 
  -6   2   5        4.14        4.97      1.20 o 
  -5   2   5        5.93        6.52      1.25 o 
  -4   2   5       45.86       46.25      1.21 o 
  -3   2   5        0.73        2.34      0.94 o 
  -2   2   5      107.32      103.28      1.50 o 
  -1   2   5     1491.77     1486.53     47.72 o 
   0   2   5     1265.69     1141.12     53.74 o 
   1   2   5      132.32      157.32      2.08 o 
   2   2   5      778.11      798.79      5.09 o 
   3   2   5      999.68     1102.97      6.98 o 
   4   2   5       46.80       47.42      1.04 o 
   5   2   5        0.00        0.16      0.73 o 
   6   2   5        1.55        1.77      1.04 o 
   7   2   5        0.01        0.21      1.23 o 
  -6   3   5        2.47        3.20      1.59 o 
  -5   3   5        1.15        1.06      1.10 o 
  -4   3   5        0.01       -0.12      1.18 o 
  -3   3   5       82.93       83.73      2.17 o 
  -2   3   5      806.76      765.96      8.00 o 
  -1   3   5      544.72      510.30     27.33 o 
   0   3   5        5.03        4.89      1.35 o 
   1   3   5       20.86       23.49      1.15 o 
   2   3   5       12.11       10.11      0.91 o 
   3   3   5       26.86       25.86      1.12 o 
   4   3   5        1.55        1.73      0.72 o 
   5   3   5       15.09       16.24      0.87 o 
   6   3   5        7.03        6.90      1.06 o 
   7   3   5        0.17        1.87      1.38 o 
  -5   4   5       16.46       20.54      1.59 o 
  -4   4   5       11.53       13.35      1.16 o 
  -3   4   5       42.25       43.00      1.77 o 
  -2   4   5        0.23        1.86      1.34 o 
  -1   4   5        2.76        3.17      1.34 o 
   0   4   5      282.08      294.18      9.58 o 
   1   4   5      194.03      193.90      3.78 o 
   2   4   5     1348.29     1360.39      9.59 o 
   3   4   5      117.69      114.36      1.28 o 
   4   4   5       32.42       31.93      0.83 o 
   5   4   5       17.56       17.49      0.91 o 
   6   4   5       11.86       10.57      1.04 o 
   7   4   5       13.20       14.25      1.09 o 
  -5   5   5        1.82        2.29      1.34 o 
  -4   5   5       14.52       16.68      1.51 o 
  -3   5   5       97.14      102.10      4.56 o 
  -2   5   5      129.44      128.58      6.48 o 
  -1   5   5       88.37       96.07      2.86 o 
   0   5   5      134.74      120.88      2.56 o 
   1   5   5       41.13       46.12      1.24 o 
   2   5   5     1027.66     1012.87     14.82 o 
   3   5   5      308.73      303.26      5.94 o 
   4   5   5       58.27       50.39      0.89 o 
   5   5   5        1.56        2.72      0.87 o 
   6   5   5        0.18        0.69      0.92 o 
   7   5   5        3.03        3.48      0.97 o 
  -5   6   5        0.82        1.63      1.44 o 
  -4   6   5        1.28        2.29      1.40 o 
  -3   6   5        0.07        0.55      1.22 o 
  -2   6   5       20.18       20.36      1.33 o 
  -1   6   5       99.55       91.80      3.82 o 
   0   6   5       85.18       84.27      2.45 o 
   1   6   5     1165.34     1136.31     14.36 o 
   2   6   5       76.86       72.93      1.12 o 
   3   6   5      392.96      376.00      4.72 o 
   4   6   5      172.76      174.53      1.34 o 
   5   6   5       16.27       15.95      0.86 o 
   6   6   5       22.97       25.64      0.98 o 
   7   6   5        2.23        1.99      0.99 o 
  -5   7   5        0.12       -1.71      1.73 o 
  -4   7   5        0.00       -0.08      1.36 o 
  -3   7   5        0.26        1.10      1.04 o 
  -2   7   5        4.76        3.82      1.15 o 
  -1   7   5        9.36       11.63      1.14 o 
   0   7   5       86.24       86.22      2.22 o 
   1   7   5       69.42       75.23      2.11 o 
   2   7   5       57.61       55.95      1.50 o 
   3   7   5       20.30       21.48      0.76 o 
   4   7   5        0.02        1.69      1.04 o 
   5   7   5      103.69      100.11      1.70 o 
   6   7   5        7.26        8.78      0.89 o 
  -4   8   5        2.25        2.25      1.41 o 
  -3   8   5        3.65        5.89      1.28 o 
  -2   8   5        1.81        2.62      1.08 o 
  -1   8   5       22.90       23.11      1.09 o 
   0   8   5       18.92       18.56      0.90 o 
   1   8   5       15.13       16.31      1.24 o 
   2   8   5        2.61        2.51      0.80 o 
   3   8   5        3.40        4.14      0.83 o 
   4   8   5        0.34        0.46      0.75 o 
   5   8   5        3.93        4.53      0.78 o 
   6   8   5        2.67        3.59      0.82 o 
  -4   9   5        8.03        8.25      1.24 o 
  -3   9   5       20.18       21.00      1.29 o 
  -2   9   5       33.01       33.51      1.24 o 
  -1   9   5        5.75        6.45      0.98 o 
   0   9   5       21.06       18.90      0.98 o 
   1   9   5       12.45       12.22      1.00 o 
   2   9   5        0.44        1.23      0.86 o 
   3   9   5        1.24        2.40      0.84 o 
   4   9   5        6.29        5.71      0.88 o 
   5   9   5       15.94       15.64      0.97 o 
   6   9   5        9.94       10.74      0.98 o 
  -3  10   5        0.47       -0.68      1.16 o 
  -2  10   5        9.36       11.15      1.23 o 
  -1  10   5       39.19       36.77      1.08 o 
   0  10   5        0.04        0.19      0.99 o 
   1  10   5        1.47        2.54      0.91 o 
   2  10   5        2.43        2.80      0.89 o 
   3  10   5        1.72        2.47      0.82 o 
   4  10   5        0.47        0.89      0.76 o 
   5  10   5       12.51       17.43      0.95 o 
   6  10   5        1.18        1.26      0.87 o 
  -3  11   5        6.42        5.47      1.24 o 
  -2  11   5        6.90        7.76      1.14 o 
  -1  11   5        9.07       10.35      1.08 o 
   0  11   5        0.80        0.73      0.82 o 
   1  11   5        0.47       -0.15      0.97 o 
   2  11   5       17.89       18.42      0.97 o 
   3  11   5        0.00        1.17      0.80 o 
   4  11   5        0.00        0.73      0.79 o 
   5  11   5       21.49       22.46      1.00 o 
  -2  12   5        6.92        6.77      1.11 o 
  -1  12   5        0.01       -0.72      1.05 o 
   0  12   5        8.78       10.20      1.04 o 
   1  12   5        0.09        0.40      1.01 o 
   2  12   5       16.42       18.30      1.01 o 
   3  12   5       62.28       63.82      1.52 o 
   4  12   5        2.15        1.31      1.05 o 
   5  12   5        0.13        0.78      1.02 o 
  -1  13   5       10.37       10.57      1.28 o 
   0  13   5       69.93       70.29      1.21 o 
   1  13   5        0.05        1.13      1.08 o 
   2  13   5        5.89        6.63      1.00 o 
   3  13   5       35.51       32.18      1.66 o 
   4  13   5        1.43        2.15      0.95 o 
   0  14   5        0.04        1.16      1.08 o 
   1  14   5        6.13        6.18      1.14 o 
   2  14   5        0.40        1.48      1.13 o 
   3  14   5        0.00        1.51      0.98 o 
  -2 -13   6        1.48        2.58      1.12 o 
  -1 -13   6        3.79        4.74      1.34 o 
   0 -13   6        2.64        3.75      1.61 o 
   1 -13   6        5.87        8.70      1.48 o 
  -3 -12   6       13.60       17.00      1.07 o 
  -2 -12   6        2.48        3.38      1.07 o 
  -1 -12   6        3.54        5.02      1.21 o 
   0 -12   6        2.84        2.86      1.26 o 
   1 -12   6        0.41        1.76      1.35 o 
   2 -12   6        0.10       -0.18      1.60 o 
  -4 -11   6        0.24       -0.28      1.12 o 
  -3 -11   6        0.05        1.78      1.15 o 
  -2 -11   6        0.30        0.79      0.89 o 
  -1 -11   6        0.11       -0.05      1.04 o 
   0 -11   6       20.43       16.62      1.57 o 
   1 -11   6       22.19       21.13      1.30 o 
   2 -11   6        0.22       -0.36      1.75 o 
   3 -11   6        9.19       10.61      1.89 o 
  -4 -10   6        3.21        3.43      0.99 o 
  -3 -10   6        6.88        6.20      0.97 o 
  -2 -10   6       28.14       25.64      1.06 o 
  -1 -10   6       19.08       23.27      1.18 o 
   0 -10   6        0.83        0.84      1.26 o 
   1 -10   6       20.81       16.92      1.34 o 
   2 -10   6       23.33       19.10      1.43 o 
   3 -10   6        4.02        5.62      1.75 o 
   4 -10   6        5.24        6.48      2.04 o 
  -5  -9   6        3.24        2.69      1.02 o 
  -4  -9   6        3.43        3.70      0.82 o 
  -3  -9   6       67.10       66.68      1.30 o 
  -2  -9   6       59.64       60.89      1.24 o 
  -1  -9   6       21.55       20.71      1.04 o 
   0  -9   6       21.27       18.19      1.27 o 
   1  -9   6        4.88        2.94      1.33 o 
   2  -9   6       13.83       13.59      1.58 o 
   3  -9   6       14.85       17.16      1.73 o 
   4  -9   6        1.37        2.59      1.79 o 
  -5  -8   6        0.13        0.89      0.97 o 
  -4  -8   6        1.02        1.42      0.86 o 
  -3  -8   6      102.49       97.78      3.13 o 
  -2  -8   6     1508.91     1475.85     19.10 o 
  -1  -8   6       60.78       58.24      1.17 o 
   0  -8   6       24.08       20.73      1.39 o 
   1  -8   6        2.13        1.94      1.34 o 
   2  -8   6      161.67      143.00      2.23 o 
   3  -8   6        1.98        2.79      1.62 o 
   4  -8   6        0.01        1.25      1.72 o 
   5  -8   6        1.02        1.50      1.76 o 
  -5  -7   6       43.10       42.43      1.44 o 
  -4  -7   6        1.91        1.83      0.89 o 
  -3  -7   6        7.25        7.03      0.94 o 
  -2  -7   6       11.15        9.38      0.89 o 
  -1  -7   6        5.97        6.37      1.03 o 
   0  -7   6        5.74        6.05      1.28 o 
   1  -7   6       61.05       63.59      1.87 o 
   2  -7   6        9.07        8.79      1.49 o 
   3  -7   6       44.73       38.91      1.86 o 
   4  -7   6        3.23        4.35      1.72 o 
   5  -7   6        3.11        3.61      1.54 o 
  -6  -6   6        0.00        0.88      1.05 o 
  -5  -6   6        1.32        1.02      1.05 o 
  -4  -6   6       54.79       56.74      2.52 o 
  -3  -6   6      106.10      103.22      1.49 o 
  -2  -6   6        0.13        1.21      0.98 o 
  -1  -6   6       11.45        9.96      0.97 o 
   0  -6   6       71.71       66.30      2.13 o 
   1  -6   6        7.21        9.32      2.13 o 
   2  -6   6      161.49      160.50      3.28 o 
   3  -6   6       72.19       67.85      2.88 o 
   4  -6   6        0.07       -0.06      1.46 o 
   5  -6   6       13.43       15.10      1.51 o 
  -6  -5   6        1.83        1.78      1.36 o 
  -5  -5   6        7.42        7.40      0.97 o 
  -4  -5   6       38.35       34.58      0.94 o 
  -3  -5   6        0.00        0.98      0.71 o 
  -2  -5   6      112.00      107.65      1.24 o 
  -1  -5   6        0.35        0.91      1.25 o 
   0  -5   6      110.35      108.23      2.16 o 
   1  -5   6      104.95      101.45      3.17 o 
   2  -5   6       97.45      102.32      3.00 o 
   3  -5   6      421.90      435.36      9.25 o 
   4  -5   6        3.23        4.08      1.79 o 
   5  -5   6        3.33        3.08      1.45 o 
   6  -5   6        0.08       -1.48      2.97 o 
  -6  -4   6        0.18        1.61      1.34 o 
  -5  -4   6        0.20        2.98      1.25 o 
  -4  -4   6       79.14       75.36      2.02 o 
  -3  -4   6        0.02       -0.49      0.89 o 
  -2  -4   6       20.92       19.65      0.99 o 
  -1  -4   6        0.17        3.31      1.65 o 
   0  -4   6      772.82      841.11      9.78 o 
   1  -4   6       30.44       36.73      2.63 o 
   2  -4   6      161.17      180.93     19.48 o 
   3  -4   6        5.71        5.66      1.95 o 
   4  -4   6      661.90      627.44     26.64 o 
   5  -4   6        3.03        3.04      1.80 o 
   6  -4   6        3.13        3.71      1.68 o 
  -6  -3   6        1.72        2.44      1.23 o 
  -5  -3   6       26.65       27.05      1.30 o 
  -4  -3   6       13.29       14.04      1.08 o 
  -3  -3   6       23.02       22.28      1.03 o 
  -2  -3   6        0.22        0.01      1.07 o 
  -1  -3   6      114.31      107.95      1.71 o 
   0  -3   6      116.39      146.09      2.74 o 
   2  -3   6      137.84      162.00      4.00 o 
   3  -3   6        1.51        1.85      1.27 o 
   4  -3   6        3.10        3.30      1.23 o 
   5  -3   6      123.51      120.89      2.44 o 
   6  -3   6        0.07       -0.04      1.40 o 
  -6  -2   6       29.20       31.38      1.35 o 
  -5  -2   6       26.74       29.40      1.12 o 
  -4  -2   6       29.10       30.59      1.01 o 
  -3  -2   6       69.12       66.29      1.37 o 
  -2  -2   6       34.06       38.95      1.46 o 
  -1  -2   6       24.71       23.38      1.43 o 
   0  -2   6      156.08      146.55      6.29 o 
   1  -2   6       21.93       20.17      3.26 o 
   2  -2   6      233.73      243.25      3.89 o 
   3  -2   6        3.54        3.31      1.33 o 
   4  -2   6       67.29       67.71      1.46 o 
   5  -2   6        6.09        7.01      1.28 o 
   6  -2   6        1.41        1.60      1.37 o 
  -6  -1   6        1.69        2.50      1.22 o 
  -5  -1   6        0.77        1.45      1.13 o 
  -4  -1   6        0.04        0.93      0.94 o 
  -3  -1   6      303.15      311.07      2.21 o 
  -2  -1   6      376.03      405.55      4.15 o 
  -1  -1   6      836.62      879.79     21.72 o 
   0  -1   6      329.68      305.76     27.66 o 
   1  -1   6        6.95        8.08      2.36 o 
   2  -1   6       32.27       31.71      2.15 o 
   3  -1   6       36.67       38.17      1.26 o 
   4  -1   6       37.96       33.26      1.12 o 
   5  -1   6        9.42        8.02      1.14 o 
   6  -1   6        1.25        2.66      1.33 o 
  -6   0   6        0.57        1.92      1.36 o 
  -5   0   6        9.68       11.05      1.22 o 
  -4   0   6        3.15        4.38      0.94 o 
  -3   0   6       69.72       65.63      1.31 o 
  -2   0   6       60.16       72.03      1.51 o 
  -1   0   6       54.22       48.83      1.80 o 
   0   0   6       22.23       16.72      2.28 o 
   1   0   6      126.40      112.13      8.95 o 
   2   0   6        2.69        4.62      1.39 o 
   3   0   6      290.18      296.33      6.67 o 
   4   0   6       80.69       75.75      1.31 o 
   5   0   6       48.52       45.41      1.36 o 
   6   0   6        8.14        6.79      1.06 o 
   7   0   6        8.51        7.83      1.37 o 
  -6   1   6        1.65        2.36      1.52 o 
  -5   1   6        0.83        2.07      1.17 o 
  -4   1   6      170.42      170.73      1.56 o 
  -3   1   6       18.39       19.11      1.14 o 
  -2   1   6      256.07      252.11      2.87 o 
  -1   1   6     1182.21     1146.06     50.73 o 
   0   1   6      836.13      725.81     45.08 o 
   1   1   6      218.75      207.42      6.60 o 
   2   1   6       43.38       54.57      1.50 o 
   3   1   6       55.96       49.98      1.23 o 
   4   1   6       31.49       35.29      1.21 o 
   5   1   6       13.88       16.07      1.08 o 
   6   1   6       13.12       10.78      1.13 o 
   7   1   6        0.04       -0.03      1.42 o 
  -6   2   6        0.02        2.09      1.22 o 
  -5   2   6        0.02        0.98      1.30 o 
  -4   2   6      139.19      139.10      2.45 o 
  -3   2   6      161.42      160.39      4.88 o 
  -2   2   6       42.03       43.72      1.98 o 
  -1   2   6      111.23      115.47      4.58 o 
   0   2   6        8.06        8.51      1.64 o 
   1   2   6      123.73      106.55      3.13 o 
   2   2   6       78.20       98.14      1.42 o 
   3   2   6      316.42      342.12      4.17 o 
   4   2   6       70.26       79.11      1.31 o 
   5   2   6       34.84       31.02      1.30 o 
   6   2   6        0.60       -0.67      1.05 o 
   7   2   6        5.52        5.11      1.44 o 
  -5   3   6       25.20       24.98      1.22 o 
  -4   3   6       47.00       44.47      1.42 o 
  -3   3   6       17.34       16.93      1.17 o 
  -2   3   6        8.26        8.18      1.41 o 
  -1   3   6      850.15      836.74     42.67 o 
   0   3   6        7.07        2.18      1.31 o 
   1   3   6      333.35      328.01      5.38 o 
   2   3   6      153.34      156.88      1.43 o 
   3   3   6      158.27      166.32      1.48 o 
   4   3   6       14.83       13.62      0.91 o 
   5   3   6       14.56       14.24      1.00 o 
   6   3   6       16.66       15.81      1.10 o 
   7   3   6        0.33        0.86      1.17 o 
  -5   4   6        1.95        2.40      1.16 o 
  -4   4   6        0.09       -1.01      0.92 o 
  -3   4   6       76.11       69.74      2.38 o 
  -2   4   6        0.92        1.98      1.32 o 
  -1   4   6       49.33       43.45      3.09 o 
   0   4   6      674.05      657.69     18.29 o 
   1   4   6     1251.77     1310.30     98.84 o 
   2   4   6      991.24     1008.51      7.18 o 
   3   4   6        7.23        5.79      0.83 o 
   4   4   6        1.14        2.65      0.80 o 
   5   4   6       24.55       23.19      0.88 o 
   6   4   6        0.01       -0.13      1.02 o 
   7   4   6        0.09        2.39      1.41 o 
  -5   5   6        0.36        0.77      1.24 o 
  -4   5   6        1.95        2.11      1.22 o 
  -3   5   6       18.72       18.89      1.30 o 
  -2   5   6        0.07       -0.55      1.36 o 
  -1   5   6       12.01       13.88      1.29 o 
   0   5   6      240.72      221.98      5.09 o 
   1   5   6      365.02      333.04      7.12 o 
   2   5   6      139.34      140.85      2.12 o 
   3   5   6      186.12      194.63      2.54 o 
   4   5   6       28.61       30.36      1.09 o 
   5   5   6       33.95       34.75      1.00 o 
   6   5   6        0.37        0.85      0.83 o 
   7   5   6        0.80        2.21      1.23 o 
  -5   6   6        0.85        2.50      1.74 o 
  -4   6   6        6.46        9.18      1.24 o 
  -3   6   6       17.40       17.03      1.33 o 
  -2   6   6        5.90        6.42      1.57 o 
  -1   6   6      108.25       97.83      2.72 o 
   0   6   6      770.01      739.40     17.73 o 
   1   6   6        0.55        4.69      2.28 o 
   2   6   6      395.38      393.49      4.58 o 
   3   6   6       79.47       80.53      1.83 o 
   4   6   6      126.94      121.44      1.87 o 
   5   6   6        0.00       -1.54      0.94 o 
   6   6   6        2.75        3.35      1.05 o 
  -4   7   6        1.38        0.98      1.45 o 
  -3   7   6        3.69        4.07      1.07 o 
  -2   7   6        2.73        2.74      1.28 o 
  -1   7   6      117.61      117.52      2.07 o 
   0   7   6      145.29      147.60      3.90 o 
   1   7   6       50.64       50.02      1.53 o 
   2   7   6       12.15       12.89      0.93 o 
   3   7   6       18.25       15.90      0.85 o 
   4   7   6      188.19      187.67      3.52 o 
   5   7   6       28.93       28.87      0.95 o 
   6   7   6       18.05       18.85      0.86 o 
  -4   8   6        9.03        9.92      1.54 o 
  -3   8   6        6.40        5.93      1.09 o 
  -2   8   6       50.51       49.29      1.46 o 
  -1   8   6        1.59        3.11      0.83 o 
   0   8   6       10.12       10.97      0.92 o 
   1   8   6        5.37        5.03      0.92 o 
   2   8   6       15.53       13.31      0.88 o 
   3   8   6        1.10        1.18      0.86 o 
   4   8   6        8.63        8.46      0.94 o 
   5   8   6       35.38       34.66      0.91 o 
   6   8   6        0.08        0.29      0.83 o 
  -4   9   6        0.00       -1.45      1.50 o 
  -3   9   6        2.95        3.11      1.18 o 
  -2   9   6        1.76        2.85      1.11 o 
  -1   9   6       21.86       20.96      1.36 o 
   0   9   6        4.50        4.54      0.84 o 
   1   9   6        1.18        1.31      0.96 o 
   2   9   6        0.01        0.47      0.87 o 
   3   9   6       33.43       35.58      0.91 o 
   4   9   6        0.79        0.73      0.86 o 
   5   9   6        5.86        6.67      0.93 o 
   6   9   6        0.16        1.27      1.09 o 
  -3  10   6        3.44        2.82      1.03 o 
  -2  10   6        0.31        1.29      1.14 o 
  -1  10   6        2.80        2.30      1.10 o 
   0  10   6       20.02       21.36      0.93 o 
   1  10   6        0.47        1.37      0.97 o 
   2  10   6        1.66        2.31      0.94 o 
   3  10   6        0.62        2.35      0.82 o 
   4  10   6        2.99        4.19      0.94 o 
   5  10   6        5.26        4.72      1.14 o 
   6  10   6        6.05        7.74      1.05 o 
  -3  11   6        1.06        0.81      1.08 o 
  -2  11   6        0.17        0.31      1.00 o 
  -1  11   6        2.38        3.17      1.15 o 
   0  11   6        0.23        0.19      1.02 o 
   1  11   6       15.70       16.77      1.15 o 
   2  11   6        5.29        4.98      0.86 o 
   3  11   6        1.71        1.82      0.98 o 
   4  11   6        0.94        2.76      1.09 o 
   5  11   6        3.74        5.00      0.94 o 
  -2  12   6        2.83        4.70      1.14 o 
  -1  12   6        0.23        1.14      0.99 o 
   0  12   6        3.72        3.07      1.14 o 
   1  12   6        0.94        1.18      0.96 o 
   2  12   6        0.53        2.91      0.93 o 
   3  12   6        4.51        5.43      1.01 o 
   4  12   6        2.97        2.32      0.94 o 
   5  12   6        0.03        1.55      1.04 o 
  -1  13   6       14.48       14.91      1.04 o 
   0  13   6        4.70        4.63      1.10 o 
   1  13   6       15.62       17.80      1.20 o 
   2  13   6       19.44       18.22      1.09 o 
   3  13   6        0.46       -0.21      1.01 o 
   4  13   6        1.19        0.84      0.91 o 
   0  14   6       11.54        9.46      1.15 o 
   1  14   6        3.17        3.34      1.07 o 
   2  14   6        0.86        0.49      1.07 o 
   3  14   6        1.69        2.18      1.05 o 
  -1 -13   7        3.36        3.68      1.30 o 
   0 -13   7       12.14       17.24      1.47 o 
  -3 -12   7        0.05        0.65      1.14 o 
  -2 -12   7        2.33        4.55      1.22 o 
  -1 -12   7        1.00        1.41      1.12 o 
   0 -12   7        5.06        7.24      1.54 o 
   1 -12   7        0.08        2.81      2.00 o 
   2 -12   7        1.83        5.56      2.59 o 
  -4 -11   7        0.68        0.91      1.05 o 
  -3 -11   7       20.15       23.13      1.18 o 
  -2 -11   7       14.82       16.72      1.17 o 
  -1 -11   7        0.14        0.90      1.13 o 
   0 -11   7       23.45       22.32      1.54 o 
   1 -11   7        5.35        6.36      1.46 o 
   2 -11   7        0.00        1.46      2.13 o 
   3 -11   7        6.05        2.81      2.81 o 
  -4 -10   7        0.28        0.49      1.01 o 
  -3 -10   7        3.64        3.89      1.14 o 
  -2 -10   7        0.62        1.33      0.93 o 
  -1 -10   7        6.70        6.16      1.06 o 
   0 -10   7       29.40       27.16      1.48 o 
   1 -10   7        0.19       -0.95      1.64 o 
   2 -10   7       11.45       14.88      2.02 o 
   3 -10   7        0.24        1.55      2.61 o 
  -4  -9   7        0.07        0.24      0.99 o 
  -3  -9   7       13.85       13.44      0.99 o 
  -2  -9   7       22.07       20.51      1.02 o 
  -1  -9   7       37.93       36.64      1.23 o 
   0  -9   7        3.52        2.94      1.39 o 
   1  -9   7       50.00       34.32      1.59 o 
   2  -9   7        1.56        1.53      1.85 o 
   3  -9   7        3.68        3.29      2.28 o 
   4  -9   7        0.00        0.22      2.15 o 
  -5  -8   7        0.57        2.50      1.02 o 
  -4  -8   7        0.01        1.28      1.10 o 
  -3  -8   7       26.04       25.41      1.08 o 
  -2  -8   7        0.06        0.79      1.01 o 
  -1  -8   7       59.79       58.84      2.36 o 
   0  -8   7      114.92      116.89      2.28 o 
   1  -8   7       91.39       90.14      1.91 o 
   2  -8   7      140.98      119.36      2.22 o 
   3  -8   7        9.53        6.26      1.99 o 
   4  -8   7        0.82        0.58      2.12 o 
   5  -8   7        0.03        1.69      1.94 o 
  -5  -7   7        0.46        0.50      0.85 o 
  -4  -7   7       15.90       18.50      1.05 o 
  -3  -7   7        3.97        4.46      0.95 o 
  -2  -7   7       36.54       37.09      1.07 o 
  -1  -7   7      411.64      414.24      7.35 o 
   0  -7   7       42.62       48.26      2.00 o 
   1  -7   7       28.66       31.59      1.75 o 
   2  -7   7       66.31       72.01      1.86 o 
   3  -7   7        0.18        1.91      1.73 o 
   4  -7   7       13.67       13.48      2.79 o 
   5  -7   7        0.67       -0.01      1.87 o 
  -5  -6   7        4.84        4.19      1.19 o 
  -4  -6   7       26.28       23.54      1.29 o 
  -3  -6   7       16.66       20.98      1.16 o 
  -2  -6   7      124.88      119.39      1.70 o 
  -1  -6   7      265.18      248.52      3.19 o 
   0  -6   7        9.55        9.88      1.49 o 
   1  -6   7        0.01        1.42      2.17 o 
   2  -6   7        7.83       10.72      2.37 o 
   3  -6   7       35.79       32.49      2.01 o 
   4  -6   7        0.35        0.28      1.63 o 
   5  -6   7        0.14        1.00      1.51 o 
  -5  -5   7       16.61       14.82      1.19 o 
  -4  -5   7       54.24       57.47      1.11 o 
  -3  -5   7        6.73        6.63      0.95 o 
  -2  -5   7       25.28       23.14      1.06 o 
  -1  -5   7      225.91      231.29      5.25 o 
   0  -5   7        0.85        0.82      1.76 o 
   1  -5   7       66.08       73.71      2.77 o 
   2  -5   7        7.30        6.24      2.21 o 
   3  -5   7       78.35       73.68      2.31 o 
   4  -5   7      125.96      133.06      2.45 o 
   5  -5   7       10.50       13.24      1.41 o 
   6  -5   7        0.59        1.14      2.00 o 
  -6  -4   7        0.14       -0.24      1.40 o 
  -5  -4   7        0.04        1.10      1.13 o 
  -4  -4   7       17.04       16.26      0.96 o 
  -3  -4   7       23.88       19.03      0.95 o 
  -2  -4   7       26.67       28.30      1.35 o 
  -1  -4   7      680.08      730.50     15.00 o 
   0  -4   7        6.71        5.63      1.38 o 
   1  -4   7      482.69      502.51      4.96 o 
   3  -4   7      291.29      300.78      3.20 o 
   4  -4   7       15.68       16.65      1.38 o 
   5  -4   7       47.51       48.37      1.68 o 
   6  -4   7        0.85        1.36      1.66 o 
  -6  -3   7        0.38        1.08      1.26 o 
  -5  -3   7        5.15        5.67      1.14 o 
  -4  -3   7        3.07        2.47      1.18 o 
  -3  -3   7        3.52        2.77      1.12 o 
  -2  -3   7        6.03        7.91      1.27 o 
  -1  -3   7        5.01        3.12      1.14 o 
   0  -3   7      708.96      770.83     30.41 o 
   2  -3   7       74.74       87.05      4.18 o 
   3  -3   7      104.31      105.33      2.12 o 
   4  -3   7      628.10      617.26     29.00 o 
   5  -3   7        5.75        6.69      1.32 o 
   6  -3   7        0.99        2.55      1.46 o 
  -6  -2   7        4.14        3.19      1.13 o 
  -5  -2   7        0.08       -0.04      1.16 o 
  -4  -2   7        0.55        1.27      0.98 o 
  -3  -2   7       29.98       32.47      1.24 o 
  -2  -2   7      112.76      124.01      2.98 o 
  -1  -2   7       80.84       68.82      1.46 o 
   0  -2   7      106.38      116.82     10.53 o 
   1  -2   7      458.40      498.47      7.97 o 
   2  -2   7      595.33      608.03      6.01 o 
   3  -2   7       45.65       44.95      1.55 o 
   4  -2   7        8.83        8.33      1.18 o 
   5  -2   7       21.69       21.14      1.31 o 
   6  -2   7        1.06        1.04      1.42 o 
  -6  -1   7        0.52        1.91      1.33 o 
  -5  -1   7        1.43        1.37      1.27 o 
  -4  -1   7       22.94       21.87      1.22 o 
  -3  -1   7       21.68       22.00      2.52 o 
  -2  -1   7        0.62        2.51      1.18 o 
  -1  -1   7       36.22       45.26      1.33 o 
   0  -1   7      136.03      123.35     11.96 o 
   1  -1   7       50.18       45.60      4.72 o 
   2  -1   7      106.00      113.21      2.70 o 
   3  -1   7      101.28       98.99      1.52 o 
   4  -1   7       19.14       17.51      1.21 o 
   5  -1   7        0.35        0.50      1.04 o 
   6  -1   7        3.23        5.44      1.36 o 
  -6   0   7        0.10        1.03      1.23 o 
  -5   0   7       21.73       22.24      1.13 o 
  -4   0   7        1.44        2.31      0.93 o 
  -3   0   7       24.79       25.86      1.25 o 
  -2   0   7        3.86        4.41      1.12 o 
  -1   0   7        0.66        2.34      1.45 o 
   0   0   7        0.34        3.67      1.96 o 
   1   0   7      170.05      170.95     18.61 o 
   2   0   7      165.73      171.30      2.15 o 
   3   0   7        0.08        0.46      0.97 o 
   4   0   7       68.35       67.86      2.61 o 
   5   0   7       49.15       45.51      1.33 o 
   6   0   7        0.94        1.70      1.27 o 
  -6   1   7        0.79        1.36      1.26 o 
  -5   1   7        1.31        2.33      0.98 o 
  -4   1   7        0.21       -0.37      1.15 o 
  -3   1   7      417.01      406.86     10.69 o 
  -2   1   7       91.91       93.22      1.77 o 
  -1   1   7      364.60      367.93     17.76 o 
   0   1   7       29.21       27.14      2.94 o 
   1   1   7      186.35      212.38     13.85 o 
   2   1   7       74.80       82.08      1.58 o 
   3   1   7       72.67       71.67      1.40 o 
   4   1   7        0.00        0.66      0.87 o 
   5   1   7       77.14       74.34      1.25 o 
   6   1   7       14.77       14.52      1.17 o 
   7   1   7        1.87        2.34      1.29 o 
  -5   2   7       21.65       21.80      1.18 o 
  -4   2   7       58.89       57.09      1.28 o 
  -3   2   7        1.06        1.54      1.10 o 
  -2   2   7       22.54       30.13      1.85 o 
  -1   2   7        9.06       10.54      1.10 o 
   0   2   7        0.42        1.59      1.55 o 
   1   2   7      179.16      171.28      9.48 o 
   2   2   7      446.58      498.34      3.14 o 
   3   2   7       40.11       37.23      1.48 o 
   4   2   7        9.80       10.43      1.10 o 
   5   2   7        6.17        4.95      1.03 o 
   6   2   7        0.39        1.15      1.26 o 
   7   2   7        0.64        1.59      1.14 o 
  -5   3   7        1.75        2.73      1.22 o 
  -4   3   7        7.96        9.79      1.05 o 
  -3   3   7      205.96      207.18      3.20 o 
  -2   3   7      145.21      128.37      3.90 o 
  -1   3   7      456.67      409.95     16.95 o 
   0   3   7      633.75      620.96     19.82 o 
   1   3   7      943.69      903.51     40.54 o 
   2   3   7      162.04      163.06      2.96 o 
   3   3   7       37.31       38.46      1.19 o 
   4   3   7       55.86       56.67      1.19 o 
   5   3   7       14.55       16.78      1.09 o 
   6   3   7        2.29        2.59      1.16 o 
   7   3   7        0.08        0.33      1.44 o 
  -5   4   7        7.16        9.21      1.38 o 
  -4   4   7        0.82        0.43      1.15 o 
  -3   4   7       84.77       82.08      2.24 o 
  -2   4   7        9.29        8.43      1.22 o 
  -1   4   7      182.17      173.74      7.16 o 
   0   4   7        5.56        6.73      1.15 o 
   1   4   7       60.13       66.10      2.19 o 
   2   4   7       11.55       10.57      0.97 o 
   3   4   7      116.38      119.30      1.92 o 
   4   4   7      153.74      154.23      2.68 o 
   5   4   7      154.06      148.37      3.02 o 
   6   4   7       50.15       48.48      1.63 o 
   7   4   7        4.19        4.41      1.28 o 
  -5   5   7        2.27        1.20      1.60 o 
  -4   5   7        1.10        1.33      1.16 o 
  -3   5   7        0.10        0.30      0.91 o 
  -2   5   7        7.65        5.60      1.42 o 
  -1   5   7       25.02       27.17      1.24 o 
   0   5   7        9.13       15.93      7.73 o 
   1   5   7       17.82       17.52      1.17 o 
   2   5   7      124.50      124.23      1.34 o 
   3   5   7       83.41       84.99      1.57 o 
   4   5   7       17.55       17.64      1.08 o 
   5   5   7        7.86        8.66      0.97 o 
   6   5   7        1.69        1.79      0.94 o 
  -5   6   7        0.71        1.68      1.26 o 
  -4   6   7        0.00        0.39      1.26 o 
  -3   6   7        2.99        3.30      1.14 o 
  -2   6   7        1.43        2.17      1.43 o 
  -1   6   7        2.92        2.93      1.26 o 
   0   6   7       65.11       64.67      1.57 o 
   1   6   7       58.74       56.48      1.81 o 
   2   6   7       16.20       18.47      0.85 o 
   3   6   7       62.34       61.87      0.98 o 
   4   6   7      139.45      138.85      2.24 o 
   5   6   7        0.63        1.45      0.88 o 
   6   6   7       19.75       19.97      0.99 o 
  -4   7   7        0.97        0.55      1.41 o 
  -3   7   7        1.79        1.47      1.04 o 
  -2   7   7        2.69        3.88      1.42 o 
  -1   7   7        6.96        7.41      1.48 o 
   0   7   7        6.46        6.49      1.19 o 
   1   7   7        5.48        4.87      0.88 o 
   2   7   7      149.79      141.56      2.22 o 
   3   7   7      379.20      385.27      5.25 o 
   4   7   7      178.32      182.97      4.02 o 
   5   7   7        8.25        8.86      1.01 o 
   6   7   7       22.44       21.90      1.01 o 
  -4   8   7        4.60        6.93      1.58 o 
  -3   8   7        1.41        1.48      1.05 o 
  -2   8   7        7.62        7.12      1.29 o 
  -1   8   7        0.43        2.17      1.18 o 
   0   8   7        6.43        7.59      1.11 o 
   1   8   7       83.93       86.90      2.59 o 
   2   8   7       33.06       33.35      0.94 o 
   3   8   7       30.98       28.98      0.93 o 
   4   8   7      105.07      107.29      3.21 o 
   5   8   7        6.39        7.91      0.84 o 
   6   8   7        1.69        2.39      1.01 o 
  -3   9   7       11.03       11.37      1.58 o 
  -2   9   7        1.53        1.61      1.17 o 
  -1   9   7        7.31        7.19      0.94 o 
   0   9   7        0.06       -1.29      0.79 o 
   1   9   7        2.38        2.91      0.92 o 
   2   9   7        0.04       -0.42      0.81 o 
   3   9   7        4.36        4.96      0.81 o 
   4   9   7        0.86        1.57      1.00 o 
   5   9   7        0.04        2.61      0.94 o 
   6   9   7        0.18        0.86      1.13 o 
  -3  10   7        8.18        7.24      1.22 o 
  -2  10   7        6.20        7.14      1.22 o 
  -1  10   7        7.30        6.37      1.06 o 
   0  10   7        7.13        8.25      0.98 o 
   1  10   7        0.00       -0.36      0.90 o 
   2  10   7        0.02        0.90      0.83 o 
   3  10   7        2.11        1.84      0.90 o 
   4  10   7        0.10        0.69      0.84 o 
   5  10   7        5.38        5.69      1.22 o 
  -2  11   7        6.29        6.90      1.30 o 
  -1  11   7        0.07        1.38      0.98 o 
   0  11   7        0.30        1.71      1.02 o 
   1  11   7        0.68        0.89      1.00 o 
   2  11   7        2.07        3.51      1.00 o 
   3  11   7        0.09        1.53      0.97 o 
   4  11   7        7.03       10.34      1.14 o 
   5  11   7        2.21        2.62      0.89 o 
  -2  12   7        0.49        0.90      1.17 o 
  -1  12   7        9.73        9.21      1.08 o 
   0  12   7        0.22        0.00      0.91 o 
   1  12   7        9.34        8.77      1.02 o 
   2  12   7       11.75       11.01      1.20 o 
   3  12   7        7.47        8.99      0.95 o 
   4  12   7        0.50        0.53      0.86 o 
  -1  13   7        3.04        3.75      1.17 o 
   0  13   7        0.31        1.30      1.04 o 
   1  13   7        0.00        0.70      1.02 o 
   2  13   7       13.15       12.56      0.95 o 
   3  13   7        2.38        2.59      1.00 o 
   4  13   7        1.82        2.62      1.06 o 
   1  14   7        1.17        1.98      1.01 o 
   2  14   7        2.65        3.93      1.27 o 
  -2 -12   8        0.44        1.88      1.35 o 
  -1 -12   8        0.50        1.12      1.28 o 
   0 -12   8        0.88        1.99      1.59 o 
   1 -12   8        0.93        0.58      1.91 o 
  -3 -11   8        7.28        7.45      1.14 o 
  -2 -11   8        0.90        1.58      1.12 o 
  -1 -11   8        7.83        9.17      1.31 o 
   0 -11   8        0.01       -0.79      2.06 o 
   1 -11   8        2.64        0.86      1.82 o 
   2 -11   8       10.41       12.97      2.16 o 
  -4 -10   8        3.68        5.24      1.26 o 
  -3 -10   8        0.29        1.12      1.29 o 
  -2 -10   8        9.87       12.75      1.19 o 
  -1 -10   8        1.37        0.61      1.17 o 
   0 -10   8        0.07       -0.07      1.70 o 
   1 -10   8        3.96        3.09      1.45 o 
   2 -10   8       25.95       31.38      2.12 o 
   3 -10   8        8.27       10.98      2.70 o 
  -4  -9   8        0.45        1.79      1.31 o 
  -3  -9   8       20.36       19.50      1.33 o 
  -2  -9   8       26.87       25.76      1.46 o 
  -1  -9   8       16.86       17.95      1.45 o 
   0  -9   8       44.87       41.45      1.58 o 
   1  -9   8       22.82       13.60      2.04 o 
   2  -9   8        4.97        4.65      1.90 o 
   3  -9   8       22.69       27.21      2.83 o 
   4  -9   8        0.04        0.64      2.79 o 
  -4  -8   8        4.98        6.97      1.28 o 
  -3  -8   8       68.86       63.70      1.53 o 
  -2  -8   8        1.56        0.71      0.99 o 
  -1  -8   8       19.35       18.56      1.30 o 
   0  -8   8      120.58      112.48      2.13 o 
   1  -8   8      302.22      265.15     13.92 o 
   2  -8   8        0.00        0.75      1.36 o 
   3  -8   8       11.39       12.75      2.46 o 
   4  -8   8        0.20        1.08      1.94 o 
  -5  -7   8       10.45       13.39      1.24 o 
  -4  -7   8        7.49        7.89      1.23 o 
  -3  -7   8       56.78       55.14      1.36 o 
  -2  -7   8      268.79      286.85      3.19 o 
  -1  -7   8        1.23        2.28      1.20 o 
   0  -7   8       46.20       45.35      2.61 o 
   1  -7   8        3.90        4.89      2.35 o 
   2  -7   8       25.17       21.12      2.75 o 
   3  -7   8        5.28        6.11      1.72 o 
   4  -7   8       13.81       14.66      1.88 o 
   5  -7   8        1.48        0.90      1.53 o 
  -5  -6   8        6.38        8.78      0.98 o 
  -4  -6   8        0.00        1.50      0.96 o 
  -3  -6   8       10.85        9.18      0.97 o 
  -2  -6   8       33.40       32.22      1.53 o 
  -1  -6   8      767.86      740.84      5.82 o 
   0  -6   8        0.29        0.98      1.43 o 
   1  -6   8      169.84      160.20      3.50 o 
   2  -6   8        1.05        1.33      2.81 o 
   3  -6   8       40.43       42.71      3.63 o 
   4  -6   8       23.76       23.88      3.68 o 
   5  -6   8        0.34        1.00      1.53 o 
  -5  -5   8        0.16        0.67      1.27 o 
  -4  -5   8        2.41        2.14      1.08 o 
  -3  -5   8        2.26        2.86      1.15 o 
  -2  -5   8       41.96       41.74      1.39 o 
  -1  -5   8      267.56      261.18      2.86 o 
   0  -5   8      171.03      177.72      8.15 o 
   1  -5   8       41.98       44.37      2.59 o 
   2  -5   8        9.10       10.14      2.39 o 
   3  -5   8        8.97        8.27      2.32 o 
   4  -5   8       19.84       20.53      1.79 o 
   5  -5   8        0.26        1.40      1.78 o 
  -5  -4   8        5.86        6.45      1.17 o 
  -4  -4   8       15.75       12.99      1.05 o 
  -3  -4   8        5.42        4.84      0.82 o 
  -2  -4   8        1.66        1.77      1.27 o 
  -1  -4   8       14.50       14.84      1.19 o 
   0  -4   8      282.71      289.02     25.95 o 
   1  -4   8        1.71        3.48      2.28 o 
   3  -4   8      881.89      913.36     32.21 o 
   4  -4   8      116.33      110.84      2.40 o 
   5  -4   8        5.11        4.99      1.36 o 
   6  -4   8        6.98       10.59      1.78 o 
  -5  -3   8        3.50        4.02      1.27 o 
  -4  -3   8        5.25        6.18      1.08 o 
  -3  -3   8        5.98        4.63      1.28 o 
  -2  -3   8       13.15       11.23      1.13 o 
  -1  -3   8       19.43       20.98      1.43 o 
   0  -3   8        2.82        3.50      1.54 o 
   3  -3   8       16.35       16.85      2.28 o 
   4  -3   8      207.73      214.86      3.65 o 
   5  -3   8        5.76        6.68      1.37 o 
   6  -3   8        7.94        9.11      1.53 o 
  -5  -2   8        0.00        0.28      1.25 o 
  -4  -2   8       88.19       78.54      1.25 o 
  -3  -2   8       17.09       19.13      1.23 o 
  -2  -2   8        0.19        2.27      1.16 o 
  -1  -2   8        3.04        2.04      0.95 o 
   0  -2   8      117.08      128.69     11.18 o 
   1  -2   8       13.42       13.46      2.31 o 
   2  -2   8       47.54       47.47      2.80 o 
   3  -2   8        8.37        7.04      1.81 o 
   4  -2   8        2.60        3.71      1.18 o 
   5  -2   8      235.52      250.23      3.16 o 
   6  -2   8        0.62        1.29      1.33 o 
  -5  -1   8        0.50        1.13      1.12 o 
  -4  -1   8        8.36        8.54      1.09 o 
  -3  -1   8       32.33       31.43      1.47 o 
  -2  -1   8       20.29       19.62      1.23 o 
  -1  -1   8       27.62       26.95      1.91 o 
   0  -1   8      112.25       93.43     10.13 o 
   1  -1   8       29.06       38.42      2.13 o 
   2  -1   8      223.94      222.35      4.92 o 
   3  -1   8       10.24       11.95      1.04 o 
   4  -1   8        3.56        2.66      1.04 o 
   5  -1   8        0.00        0.87      1.18 o 
   6  -1   8        0.96        1.89      1.28 o 
  -5   0   8        1.55        1.85      1.20 o 
  -4   0   8       65.79       68.94      1.44 o 
  -3   0   8        4.86        6.86      1.41 o 
  -2   0   8        0.14        3.35      1.35 o 
  -1   0   8        2.37        3.50      1.78 o 
   0   0   8       52.06       43.54      3.30 o 
   1   0   8       44.56       35.10      3.55 o 
   2   0   8      244.59      245.16      6.34 o 
   3   0   8        0.11        0.45      1.10 o 
   4   0   8       12.57       11.12      1.08 o 
   5   0   8       23.37       25.11      1.28 o 
   6   0   8        0.68        1.61      1.31 o 
  -5   1   8        0.01        1.25      1.20 o 
  -4   1   8        8.47        9.42      1.02 o 
  -3   1   8       23.42       23.12      1.40 o 
  -2   1   8       46.95       47.23      1.71 o 
  -1   1   8        0.04        0.37      1.44 o 
   0   1   8       15.64       12.25      2.88 o 
   1   1   8       18.82       18.33      2.04 o 
   2   1   8       86.33       87.01      1.76 o 
   3   1   8       74.32       83.00      1.65 o 
   4   1   8        3.92        3.34      1.08 o 
   5   1   8       77.93       67.31      1.34 o 
   6   1   8        8.62        9.65      1.16 o 
  -5   2   8       11.22       10.73      1.20 o 
  -4   2   8        8.88        9.62      1.11 o 
  -3   2   8        4.41        3.91      1.03 o 
  -2   2   8       14.84       13.51      1.48 o 
  -1   2   8      187.85      184.25     16.22 o 
   0   2   8      237.69      235.65      5.28 o 
   1   2   8        7.99       10.36      1.30 o 
   2   2   8        0.15        1.92      1.22 o 
   3   2   8       57.46       56.63      1.55 o 
   4   2   8        1.50        2.17      0.95 o 
   5   2   8        0.15        0.47      1.15 o 
   6   2   8       53.68       50.49      1.32 o 
  -5   3   8        2.09        2.05      1.19 o 
  -4   3   8        0.00       -0.24      1.22 o 
  -3   3   8       99.07      101.91      4.72 o 
  -2   3   8      520.17      520.11     15.66 o 
  -1   3   8      131.32      119.75      4.14 o 
   0   3   8       13.16       14.53      1.41 o 
   1   3   8      406.85      393.10     25.43 o 
   2   3   8      293.38      307.73      7.04 o 
   3   3   8        0.26        1.11      0.90 o 
   4   3   8        0.26        1.25      0.91 o 
   5   3   8        5.81        7.53      0.99 o 
   6   3   8        1.36        1.57      1.14 o 
  -5   4   8        2.81        2.56      1.10 o 
  -4   4   8        7.63        7.70      1.06 o 
  -3   4   8        8.59        8.69      1.11 o 
  -2   4   8       22.85       22.25      1.56 o 
  -1   4   8        6.57        5.56      1.31 o 
   0   4   8       82.05       81.18      3.12 o 
   1   4   8       98.52      107.84      6.13 o 
   2   4   8        7.50        9.10      0.93 o 
   3   4   8        5.71        8.93      1.13 o 
   4   4   8        0.54        0.44      1.13 o 
   5   4   8        3.91        3.67      0.86 o 
   6   4   8        0.72        2.81      1.03 o 
  -5   5   8        0.00        1.09      1.64 o 
  -4   5   8        4.69        7.28      1.35 o 
  -3   5   8       33.88       34.74      2.61 o 
  -2   5   8      135.20      138.11      7.88 o 
  -1   5   8        0.11        1.51      1.16 o 
   0   5   8       35.38       35.96      1.61 o 
   1   5   8       75.41       69.14      2.23 o 
   2   5   8        3.21        3.70      0.86 o 
   3   5   8        6.99        7.19      0.87 o 
   4   5   8       11.37       11.59      0.93 o 
   5   5   8        5.32        7.63      0.98 o 
   6   5   8        2.83        2.18      1.06 o 
  -4   6   8       11.06       13.38      1.43 o 
  -3   6   8        4.25        4.61      1.26 o 
  -2   6   8       50.32       46.43      2.91 o 
  -1   6   8       38.81       34.29      1.36 o 
   0   6   8       28.09       28.81      1.29 o 
   1   6   8       15.48       14.12      1.36 o 
   2   6   8        3.35        3.21      0.80 o 
   3   6   8      576.54      551.07      7.42 o 
   4   6   8        2.07        2.65      0.90 o 
   5   6   8        6.76        6.58      0.89 o 
   6   6   8        0.44        0.56      0.95 o 
  -4   7   8        2.33        3.63      1.28 o 
  -3   7   8        1.66        3.58      1.29 o 
  -2   7   8       27.21       28.97      1.72 o 
  -1   7   8        1.45        1.60      1.01 o 
   0   7   8       91.85       93.69      4.95 o 
   1   7   8       17.75       17.79      1.33 o 
   2   7   8       74.46       71.18      1.58 o 
   3   7   8      177.86      176.47      1.47 o 
   4   7   8        0.36       -0.75      1.08 o 
   5   7   8        1.48        2.36      0.95 o 
   6   7   8        3.50        4.30      1.10 o 
  -4   8   8        0.05       -0.30      1.51 o 
  -3   8   8        0.52        2.21      1.32 o 
  -2   8   8        1.73        2.42      1.80 o 
  -1   8   8        0.22       -0.25      1.26 o 
   0   8   8      102.75      100.34      2.94 o 
   1   8   8      128.89      123.98      2.94 o 
   2   8   8       53.58       53.45      2.33 o 
   3   8   8      237.53      233.59      5.24 o 
   4   8   8       22.08       26.17      0.99 o 
   5   8   8        2.67        2.32      1.02 o 
   6   8   8        1.45        2.91      1.22 o 
  -3   9   8        4.04        2.20      1.60 o 
  -2   9   8        0.13        1.92      1.98 o 
  -1   9   8        0.00        1.36      1.06 o 
   0   9   8        9.79        8.51      0.99 o 
   1   9   8       32.96       34.59      1.17 o 
   2   9   8       12.27       14.66      0.92 o 
   3   9   8       16.32       14.53      0.91 o 
   4   9   8        3.22        3.73      0.94 o 
   5   9   8       23.74       23.22      1.05 o 
   6   9   8        1.10        1.35      0.99 o 
  -3  10   8        1.18        1.40      1.29 o 
  -2  10   8        4.31        3.23      1.16 o 
  -1  10   8        3.34        2.51      0.96 o 
   0  10   8       21.26       20.67      1.21 o 
   1  10   8       12.44       11.80      0.82 o 
   2  10   8        0.34        0.65      0.84 o 
   3  10   8        0.09        1.76      0.97 o 
   4  10   8        3.43        5.49      0.87 o 
   5  10   8        2.62        2.53      0.94 o 
  -2  11   8        4.35        3.27      1.15 o 
  -1  11   8        1.30        2.09      1.00 o 
   0  11   8        2.83        4.36      0.97 o 
   1  11   8        8.85        8.67      0.92 o 
   2  11   8        1.58        2.18      0.87 o 
   3  11   8        1.14        2.20      0.98 o 
   4  11   8        0.00        0.27      0.93 o 
   5  11   8       14.20       14.48      1.54 o 
  -1  12   8        8.69       10.86      1.10 o 
   0  12   8        5.66        6.17      1.02 o 
   1  12   8        4.44        6.29      0.94 o 
   2  12   8        0.21        1.19      0.91 o 
   3  12   8        0.03        2.19      0.93 o 
   4  12   8        0.69        2.52      1.10 o 
   0  13   8        0.85        2.30      1.13 o 
   1  13   8        4.24        4.88      1.04 o 
   2  13   8       11.75       12.28      1.28 o 
   3  13   8        0.03        0.41      1.02 o 
  -1 -12   9        0.42        0.80      1.38 o 
   0 -12   9        6.85        9.56      1.97 o 
   1 -12   9        1.77        3.74      2.03 o 
  -2 -11   9        0.00       -0.09      1.47 o 
  -1 -11   9        4.05        4.79      1.53 o 
   0 -11   9        1.77        3.83      1.87 o 
   1 -11   9        1.93        5.77      1.91 o 
   2 -11   9        3.32        3.47      2.11 o 
  -3 -10   9        6.52        9.51      1.25 o 
  -2 -10   9        4.19        3.53      1.31 o 
  -1 -10   9       18.68       23.59      1.51 o 
   0 -10   9        0.93        2.27      1.44 o 
   1 -10   9       10.68       12.16      1.47 o 
   2 -10   9        3.05        1.93      1.55 o 
   3 -10   9        2.29        2.88      1.88 o 
  -4  -9   9        0.62        0.83      1.15 o 
  -3  -9   9       18.21       17.62      1.11 o 
  -2  -9   9        0.00        0.67      1.13 o 
  -1  -9   9        9.89       12.31      1.17 o 
   0  -9   9        1.22        0.55      1.64 o 
   1  -9   9        9.44        9.86      1.71 o 
   2  -9   9        4.09        2.72      1.37 o 
   3  -9   9        0.24        0.20      2.57 o 
   4  -9   9       17.95       19.35      3.06 o 
  -4  -8   9        1.30        2.86      1.18 o 
  -3  -8   9        5.86        6.38      1.14 o 
  -2  -8   9        0.02       -0.21      1.10 o 
  -1  -8   9        9.90        8.54      1.18 o 
   0  -8   9        0.70        1.70      1.64 o 
   1  -8   9       33.81       31.35      1.80 o 
   2  -8   9        6.83        5.50      1.74 o 
   3  -8   9        4.39        1.88      2.13 o 
   4  -8   9        0.50        0.97      2.68 o 
  -4  -7   9        0.06        0.27      1.13 o 
  -3  -7   9       82.82       85.89      1.51 o 
  -2  -7   9       46.36       47.82      1.85 o 
  -1  -7   9        7.24        6.62      1.18 o 
   0  -7   9       91.82       85.07      2.72 o 
   1  -7   9       54.47       49.60      2.75 o 
   2  -7   9      100.87       89.83      3.23 o 
   3  -7   9        0.16        0.42      2.92 o 
   4  -7   9        0.13        0.77      2.52 o 
   5  -7   9        0.01        0.52      1.64 o 
  -5  -6   9        3.42        4.28      1.26 o 
  -4  -6   9        0.25        0.50      1.04 o 
  -3  -6   9        3.62        4.20      0.91 o 
  -2  -6   9      373.99      373.48      2.89 o 
  -1  -6   9      233.85      232.59      2.38 o 
   0  -6   9        9.85       11.38      1.59 o 
   1  -6   9        8.92       12.67      2.41 o 
   2  -6   9       21.71       20.39      2.52 o 
   3  -6   9        0.52        0.53      2.48 o 
   4  -6   9       11.73       12.21      2.32 o 
   5  -6   9        0.01        0.00      1.56 o 
  -5  -5   9       10.24       10.98      1.25 o 
  -4  -5   9        9.07        9.32      1.21 o 
  -3  -5   9       31.61       29.55      1.17 o 
  -2  -5   9       49.24       50.32      1.42 o 
  -1  -5   9       28.72       28.47      1.74 o 
   0  -5   9       50.42       50.09      2.09 o 
   1  -5   9        1.09        0.80      2.15 o 
   2  -5   9       26.00       24.82      2.59 o 
   3  -5   9        3.64        2.59      2.46 o 
   4  -5   9        9.52        9.06      1.64 o 
   5  -5   9        9.18        9.01      1.72 o 
  -5  -4   9        1.70        2.52      1.20 o 
  -4  -4   9        0.31        1.38      1.21 o 
  -3  -4   9       71.93       70.88      3.84 o 
  -2  -4   9      186.34      185.70      1.91 o 
  -1  -4   9      145.85      141.69      2.63 o 
   0  -4   9       16.91       13.29      1.77 o 
   1  -4   9       14.05       13.29      1.75 o 
   3  -4   9        9.24        7.97      3.93 o 
   4  -4   9       11.74       10.94      1.71 o 
   5  -4   9        0.13        0.57      1.47 o 
  -5  -3   9        2.37        2.54      1.09 o 
  -4  -3   9        7.00        7.86      1.10 o 
  -3  -3   9       48.01       40.61      1.31 o 
  -2  -3   9        0.72        2.34      1.13 o 
  -1  -3   9       12.72       13.03      1.40 o 
   0  -3   9        0.43        1.65      1.34 o 
   3  -3   9      270.62      284.63      4.46 o 
   4  -3   9        1.49        1.28      1.25 o 
   5  -3   9       23.63       21.89      1.44 o 
   6  -3   9       13.94       15.24      1.65 o 
  -5  -2   9        0.38        0.53      1.16 o 
  -4  -2   9        6.93        8.75      1.25 o 
  -3  -2   9        0.41        0.22      1.33 o 
  -2  -2   9        4.75        5.37      1.32 o 
  -1  -2   9       85.38       85.69      1.78 o 
   0  -2   9      284.51      269.04     18.94 o 
   1  -2   9        9.36        7.44      2.28 o 
   2  -2   9       51.42       53.72      3.42 o 
   3  -2   9      211.79      227.02      6.50 o 
   4  -2   9      299.57      293.12      3.91 o 
   5  -2   9       99.35      105.69      2.57 o 
   6  -2   9        4.53        4.47      1.38 o 
  -5  -1   9        0.42        1.58      1.24 o 
  -4  -1   9       61.21       62.76      1.50 o 
  -3  -1   9        0.03        0.82      1.21 o 
  -2  -1   9        0.30        1.04      1.15 o 
  -1  -1   9        0.25       -1.20      1.82 o 
   0  -1   9      234.74      213.35     15.65 o 
   1  -1   9        2.68        3.86      2.30 o 
   2  -1   9       17.59       15.25      2.30 o 
   3  -1   9       14.13       14.69      1.46 o 
   4  -1   9       11.99       11.12      1.11 o 
   5  -1   9       71.95       65.36      1.44 o 
   6  -1   9       23.59       21.00      1.32 o 
  -5   0   9       11.47       14.84      1.40 o 
  -4   0   9        3.01        3.29      1.46 o 
  -3   0   9        1.77        3.58      1.43 o 
  -2   0   9        0.53        0.71      1.19 o 
  -1   0   9       61.85       60.42      3.65 o 
   0   0   9       10.97        8.78      1.91 o 
   1   0   9       97.55       89.27      4.73 o 
   2   0   9       19.84       18.50      1.87 o 
   3   0   9       68.62       67.93      2.01 o 
   4   0   9        1.70        1.89      1.04 o 
   5   0   9       57.30       61.57      1.52 o 
   6   0   9        6.40        6.16      1.32 o 
  -5   1   9        1.05        0.78      1.02 o 
  -4   1   9        6.92        8.20      1.29 o 
  -3   1   9        7.65        9.63      1.27 o 
  -2   1   9       23.53       22.39      1.44 o 
  -1   1   9       82.50       88.18      6.18 o 
   0   1   9      112.07      115.85      2.92 o 
   1   1   9       86.20       86.18      6.14 o 
   2   1   9        0.68        1.73      1.35 o 
   3   1   9        0.04        0.16      1.13 o 
   4   1   9       36.49       32.22      1.27 o 
   5   1   9        5.18        3.59      1.06 o 
   6   1   9       14.96       14.71      1.23 o 
  -5   2   9        0.06        1.57      1.27 o 
  -4   2   9        5.12        4.51      1.26 o 
  -3   2   9        2.16        2.76      1.14 o 
  -2   2   9       26.20       23.63      1.67 o 
  -1   2   9        5.82        5.65      1.11 o 
   0   2   9        0.47        0.83      1.49 o 
   1   2   9       11.36       12.89      1.50 o 
   2   2   9       57.54       46.76      1.32 o 
   3   2   9        1.27        0.41      0.90 o 
   4   2   9       14.86       13.74      1.15 o 
   5   2   9        0.20        0.22      0.98 o 
   6   2   9        0.05        1.48      1.26 o 
  -5   3   9        1.51        1.69      1.07 o 
  -4   3   9        0.61        0.33      1.25 o 
  -3   3   9      130.64      126.89      2.02 o 
  -2   3   9      290.82      268.83      9.77 o 
  -1   3   9       61.10       60.54      3.14 o 
   0   3   9      662.97      609.91     20.91 o 
   1   3   9       33.73       32.85      1.63 o 
   2   3   9       77.82       82.82      4.48 o 
   3   3   9       24.73       20.84      1.20 o 
   4   3   9       11.49       11.39      1.14 o 
   5   3   9        1.03        1.99      0.92 o 
   6   3   9       15.12       12.73      1.13 o 
  -5   4   9        3.14        2.88      1.18 o 
  -4   4   9        8.98        9.17      1.18 o 
  -3   4   9      110.59      105.47      4.10 o 
  -2   4   9       13.89       15.72      1.37 o 
  -1   4   9        5.68        4.41      1.42 o 
   0   4   9       13.82       16.01      1.20 o 
   1   4   9       38.07       33.86      1.88 o 
   2   4   9      155.25      148.22      5.16 o 
   3   4   9      110.07      108.04      1.77 o 
   4   4   9       41.38       44.35      1.38 o 
   5   4   9       37.18       39.42      1.31 o 
   6   4   9        9.65       12.10      1.30 o 
  -4   5   9        0.07        0.77      1.40 o 
  -3   5   9       34.21       29.97      1.30 o 
  -2   5   9       12.08       11.43      1.28 o 
  -1   5   9       51.77       55.56      1.47 o 
   0   5   9        0.00        1.47      1.51 o 
   1   5   9       84.74       72.97      4.72 o 
   2   5   9       98.10       96.47      2.23 o 
   3   5   9        7.89        7.04      0.97 o 
   4   5   9        1.69        3.62      1.44 o 
   5   5   9        1.71        2.23      0.95 o 
   6   5   9        1.40        1.88      1.27 o 
  -4   6   9        0.43       -0.25      1.08 o 
  -3   6   9        3.50        2.97      1.06 o 
  -2   6   9       61.04       56.53      3.20 o 
  -1   6   9        5.92        6.07      1.52 o 
   0   6   9       43.21       40.72      1.39 o 
   1   6   9       68.30       62.52      3.80 o 
   2   6   9      137.11      129.11      2.77 o 
   3   6   9       10.89       13.29      1.07 o 
   4   6   9        7.68       10.73      0.87 o 
   5   6   9       13.92       14.59      0.98 o 
   6   6   9        0.31       -0.52      1.04 o 
  -4   7   9        0.03        1.83      1.41 o 
  -3   7   9        0.48        3.25      1.31 o 
  -2   7   9        2.27        4.24      1.48 o 
  -1   7   9        0.81        0.57      1.20 o 
   0   7   9        0.22        2.37      1.13 o 
   1   7   9      100.05       83.59      3.02 o 
   2   7   9      187.22      174.73      5.12 o 
   3   7   9       19.45       19.31      1.01 o 
   4   7   9       32.16       30.90      1.01 o 
   5   7   9       10.81       13.07      1.14 o 
   6   7   9       16.32       18.95      1.09 o 
  -3   8   9        0.17        0.24      1.40 o 
  -2   8   9        6.60        7.67      1.33 o 
  -1   8   9       18.55       17.50      1.32 o 
   0   8   9       14.21       11.37      0.93 o 
   1   8   9       11.08        9.03      0.96 o 
   2   8   9       14.72       17.88      1.11 o 
   3   8   9       23.17       26.30      0.92 o 
   4   8   9       65.68       65.01      1.31 o 
   5   8   9        0.68        0.51      1.04 o 
   6   8   9        1.77        2.10      1.05 o 
  -3   9   9        4.36        3.42      1.44 o 
  -2   9   9        0.11        1.28      1.11 o 
  -1   9   9        3.79        3.88      1.49 o 
   0   9   9        1.33        2.21      1.06 o 
   1   9   9       20.65       21.21      1.09 o 
   2   9   9        5.66        6.95      0.90 o 
   3   9   9        0.17        0.62      0.86 o 
   4   9   9        1.37        0.49      1.02 o 
   5   9   9        2.32        2.50      1.10 o 
  -2  10   9        4.49        4.26      1.25 o 
  -1  10   9        6.41        7.32      1.08 o 
   0  10   9        0.12        0.49      0.87 o 
   1  10   9        0.68        1.74      1.02 o 
   2  10   9        1.65        4.26      0.95 o 
   3  10   9        0.86        1.99      0.92 o 
   4  10   9       15.16       12.58      0.91 o 
   5  10   9        0.19       -0.29      1.34 o 
  -2  11   9        0.54        1.15      1.41 o 
  -1  11   9        0.17        0.33      1.21 o 
   0  11   9        0.54        1.85      1.05 o 
   1  11   9        2.89        2.94      1.04 o 
   2  11   9        0.09        0.66      1.01 o 
   3  11   9        0.04        0.62      0.92 o 
   4  11   9        6.18        7.57      0.89 o 
  -1  12   9        0.05        0.94      1.15 o 
   0  12   9        4.83        3.52      1.40 o 
   1  12   9        2.62        2.10      1.09 o 
   2  12   9        0.17        2.27      0.98 o 
   3  12   9        0.02        0.62      1.06 o 
   4  12   9        0.02        0.14      1.02 o 
   0  13   9        0.09        2.41      1.03 o 
   1  13   9        2.24        2.11      1.05 o 
   2  13   9        0.45        1.28      0.92 o 
   3  13   9        0.06        0.08      1.14 o 
  -2 -11  10        7.20        7.78      1.38 o 
  -1 -11  10        4.63        6.94      1.46 o 
   0 -11  10        8.84       14.86      1.96 o 
   1 -11  10        2.37        2.36      1.97 o 
  -3 -10  10        2.06        2.27      1.24 o 
  -2 -10  10        0.15        1.00      1.25 o 
  -1 -10  10        3.30        6.06      1.34 o 
   0 -10  10        0.32        0.83      1.80 o 
   1 -10  10        8.56       12.01      1.57 o 
   2 -10  10        2.48        3.95      1.73 o 
  -3  -9  10       10.18       13.09      1.40 o 
  -2  -9  10        2.01        2.45      1.29 o 
  -1  -9  10        0.55        1.58      1.39 o 
   0  -9  10        0.01       -0.24      1.72 o 
   1  -9  10        5.16        5.59      1.80 o 
   2  -9  10        4.26        8.34      1.53 o 
   3  -9  10        0.77        2.38      2.28 o 
  -4  -8  10        1.15        2.26      1.23 o 
  -3  -8  10        5.09        5.03      1.30 o 
  -2  -8  10        2.77        3.94      1.15 o 
  -1  -8  10       30.59       31.19      1.48 o 
   0  -8  10       13.96       13.48      1.47 o 
   1  -8  10        0.00        0.60      2.35 o 
   2  -8  10        2.51        4.05      2.50 o 
   3  -8  10        6.31        7.15      2.05 o 
   4  -8  10        8.98       14.28      2.94 o 
  -4  -7  10        2.54        1.69      1.83 o 
  -3  -7  10       20.74       20.15      1.24 o 
  -2  -7  10      134.94      132.16      1.51 o 
  -1  -7  10        9.27       10.88      1.65 o 
   0  -7  10       48.85       41.80      2.61 o 
   1  -7  10      127.00      116.75      3.19 o 
   2  -7  10        0.03        1.11      2.46 o 
   3  -7  10       15.64       13.60      2.63 o 
  -4  -6  10        3.20        4.67      1.09 o 
  -3  -6  10        1.07        1.33      1.06 o 
  -2  -6  10       13.23       12.48      1.49 o 
  -1  -6  10       21.50       21.00      1.60 o 
   0  -6  10        5.24        3.30      2.15 o 
   1  -6  10       67.31       67.62      2.94 o 
   2  -6  10      303.05      275.18      4.27 o 
   3  -6  10       10.27       10.10      3.14 o 
   4  -6  10        0.24        0.65      2.45 o 
   5  -6  10        0.06        0.30      2.06 o 
  -4  -5  10        7.10        7.80      1.03 o 
  -3  -5  10       18.93       19.46      1.21 o 
  -2  -5  10       20.79       22.05      1.30 o 
  -1  -5  10      122.84      128.02      2.14 o 
   0  -5  10      242.67      251.33      4.41 o 
   1  -5  10        2.24        1.97      2.21 o 
   2  -5  10        3.34        5.91      1.79 o 
   3  -5  10        1.91        0.62      2.50 o 
   4  -5  10        0.04       -0.05      1.85 o 
   5  -5  10       14.49       14.77      1.61 o 
  -5  -4  10        3.49        2.05      1.11 o 
  -4  -4  10        0.00        0.30      1.03 o 
  -3  -4  10       25.66       25.54      1.31 o 
  -2  -4  10        4.48        3.52      1.18 o 
  -1  -4  10      133.77      137.11      3.17 o 
   0  -4  10        1.88        1.05      1.62 o 
   1  -4  10        3.86        4.18      2.30 o 
   4  -4  10        0.09        0.78      1.62 o 
   5  -4  10        0.08        1.11      1.51 o 
  -5  -3  10        0.01        0.02      1.24 o 
  -4  -3  10       10.40       10.32      0.97 o 
  -3  -3  10       12.85       12.31      1.23 o 
  -2  -3  10       23.99       25.60      1.20 o 
  -1  -3  10       10.53       12.30      1.29 o 
   0  -3  10      510.11      484.45     11.08 o 
   1  -3  10      112.62      107.44      4.38 o 
   3  -3  10      137.88      132.77     10.84 o 
   4  -3  10        6.62        6.40      1.45 o 
   5  -3  10       23.90       27.97      1.56 o 
   6  -3  10        0.00        0.80      1.64 o 
  -5  -2  10        8.88        8.00      1.29 o 
  -4  -2  10        0.08        0.93      1.05 o 
  -3  -2  10       34.95       29.39      1.49 o 
  -2  -2  10       15.44       11.92      1.18 o 
  -1  -2  10      124.62      136.59      3.55 o 
   0  -2  10       18.47       18.56      2.02 o 
   1  -2  10      168.17      175.99      3.62 o 
   2  -2  10      281.36      263.07      4.44 o 
   3  -2  10      260.84      255.55      3.93 o 
   4  -2  10       35.53       37.21      1.44 o 
   5  -2  10       14.41       15.95      1.34 o 
   6  -2  10        4.18        5.34      1.49 o 
  -5  -1  10        1.02        0.13      1.25 o 
  -4  -1  10        0.29        1.49      1.15 o 
  -3  -1  10        0.00        1.83      1.21 o 
  -2  -1  10       22.32       22.63      1.41 o 
  -1  -1  10       28.55       28.34      1.30 o 
   0  -1  10        0.83        0.47      1.74 o 
   1  -1  10       72.02       74.48      4.00 o 
   2  -1  10        0.69        0.60      2.01 o 
   3  -1  10       49.68       49.73      1.79 o 
   4  -1  10       55.37       57.00      2.68 o 
   5  -1  10       51.24       53.54      1.35 o 
   6  -1  10        2.91        2.50      1.38 o 
  -5   0  10        5.23        4.98      1.17 o 
  -4   0  10        2.94        3.15      1.52 o 
  -3   0  10       51.56       52.36      1.31 o 
  -2   0  10       14.59       13.96      1.12 o 
  -1   0  10       60.85       62.89      6.31 o 
   0   0  10       33.21       29.25      3.07 o 
   1   0  10       20.87       17.79      1.96 o 
   2   0  10       39.83       41.01      2.39 o 
   3   0  10      121.70      117.74      1.89 o 
   4   0  10        1.05        1.57      1.15 o 
   5   0  10        0.16       -1.26      1.19 o 
   6   0  10       41.59       41.50      1.43 o 
  -5   1  10        2.63        3.74      1.04 o 
  -4   1  10        2.79        2.24      1.48 o 
  -3   1  10        0.22       -0.15      1.43 o 
  -2   1  10       28.85       30.12      1.55 o 
  -1   1  10        2.02        3.81      2.37 o 
   0   1  10        0.20        0.22      1.94 o 
   1   1  10       34.46       33.43      2.12 o 
   2   1  10        0.06       -0.79      1.35 o 
   3   1  10       46.80       48.74      1.57 o 
   4   1  10      115.37      105.35      2.03 o 
   5   1  10       13.54       13.94      1.24 o 
   6   1  10        3.71        6.24      1.19 o 
  -5   2  10        6.36        7.51      1.26 o 
  -4   2  10        4.93        5.39      1.05 o 
  -3   2  10        1.72        1.28      0.99 o 
  -2   2  10       24.18       23.45      1.85 o 
  -1   2  10        0.17        2.15      1.36 o 
   0   2  10        1.96        2.79      1.28 o 
   1   2  10        1.32        0.25      1.55 o 
   2   2  10        6.96        7.58      1.20 o 
   3   2  10       51.23       56.36      1.54 o 
   4   2  10        2.31        2.21      1.14 o 
   5   2  10       35.16       37.98      1.35 o 
   6   2  10        0.29        1.88      1.33 o 
  -4   3  10        4.61        5.35      1.12 o 
  -3   3  10       27.53       25.91      2.24 o 
  -2   3  10       27.69       26.90      1.45 o 
  -1   3  10       14.42       13.84      1.43 o 
   0   3  10        5.35        4.65      1.13 o 
   1   3  10       89.95       98.43      3.60 o 
   2   3  10       14.89       12.66      1.22 o 
   3   3  10       10.89       10.30      0.99 o 
   4   3  10        5.17        4.81      1.16 o 
   5   3  10       36.95       34.89      1.08 o 
   6   3  10        0.37        1.70      1.08 o 
  -4   4  10        5.01        4.76      1.23 o 
  -3   4  10        2.38        1.26      1.17 o 
  -2   4  10       24.21       20.86      1.33 o 
  -1   4  10       66.32       64.94      4.67 o 
   0   4  10        1.69        2.43      1.11 o 
   1   4  10       21.25       22.80      1.80 o 
   2   4  10        0.59        1.24      1.37 o 
   3   4  10        1.72        2.04      1.18 o 
   4   4  10        4.74        4.83      0.98 o 
   5   4  10        3.53        4.61      0.98 o 
   6   4  10        0.43        0.29      1.30 o 
  -4   5  10        0.12        1.74      1.28 o 
  -3   5  10       11.23       12.88      1.32 o 
  -2   5  10        3.38        6.61      1.25 o 
  -1   5  10       62.74       57.29      2.33 o 
   0   5  10       37.27       40.62      1.45 o 
   1   5  10      179.14      177.00      9.00 o 
   2   5  10        5.29        4.32      0.90 o 
   3   5  10       11.18       11.47      1.00 o 
   4   5  10        2.86        2.44      0.99 o 
   5   5  10        7.74        7.38      1.09 o 
   6   5  10       10.67       11.69      1.08 o 
  -4   6  10        5.82        6.29      1.26 o 
  -3   6  10        0.38        2.31      1.29 o 
  -2   6  10       50.26       49.10      2.87 o 
  -1   6  10       14.72       14.18      1.15 o 
   0   6  10       22.52       25.29      2.43 o 
   1   6  10        8.63        7.13      2.06 o 
   2   6  10       51.81       50.25      2.77 o 
   3   6  10        3.44        2.14      0.95 o 
   4   6  10        1.52        1.92      0.90 o 
   5   6  10        7.82        5.66      1.09 o 
   6   6  10       42.16       38.41      3.21 o 
  -3   7  10        2.96        3.09      1.21 o 
  -2   7  10        1.64        2.58      1.25 o 
  -1   7  10        3.61        2.42      1.26 o 
   0   7  10       10.59        9.00      1.17 o 
   1   7  10        5.60        4.71      1.13 o 
   2   7  10        5.48        8.26      0.90 o 
   3   7  10       62.81       64.00      1.17 o 
   4   7  10        4.33        4.99      0.90 o 
   5   7  10        6.76        9.11      0.92 o 
   6   7  10        0.15        1.09      1.06 o 
  -3   8  10        1.11        0.29      1.24 o 
  -2   8  10        1.95        3.56      1.30 o 
  -1   8  10        3.99        4.41      1.29 o 
   0   8  10       43.12       46.07      2.02 o 
   1   8  10       20.30       22.47      0.98 o 
   2   8  10        1.02        2.31      1.02 o 
   3   8  10      109.40      113.34      3.57 o 
   4   8  10       85.58       77.02      2.22 o 
   5   8  10       14.89       14.73      1.06 o 
  -3   9  10        0.00        0.86      1.66 o 
  -2   9  10        0.51        2.43      1.20 o 
  -1   9  10        4.39        4.07      1.17 o 
   0   9  10        0.39       -0.23      1.20 o 
   1   9  10        4.58        4.66      1.00 o 
   2   9  10        0.22        0.73      1.00 o 
   3   9  10       72.68       64.92      2.51 o 
   4   9  10      111.53      110.34      4.24 o 
   5   9  10        7.88        8.05      1.18 o 
  -2  10  10        0.02        1.62      1.24 o 
  -1  10  10        6.43        9.00      1.70 o 
   0  10  10        0.34        1.61      1.26 o 
   1  10  10       22.92       21.88      1.02 o 
   2  10  10        1.31        1.28      0.89 o 
   3  10  10       16.76       15.70      1.02 o 
   4  10  10        3.18        3.43      0.92 o 
   5  10  10        0.34        1.89      1.02 o 
  -1  11  10        0.23       -0.12      1.40 o 
   0  11  10        0.34        1.40      0.93 o 
   1  11  10        0.00        1.33      1.06 o 
   2  11  10        2.84        1.37      0.88 o 
   3  11  10        1.28        2.15      1.21 o 
   4  11  10        0.29        1.08      0.92 o 
   0  12  10        0.01        1.03      1.12 o 
   1  12  10        2.38        2.81      1.01 o 
   2  12  10        3.82        4.16      0.97 o 
   3  12  10        0.48        1.58      0.92 o 
   0 -11  11        0.06        0.16      1.96 o 
  -2 -10  11        6.19       10.24      1.51 o 
  -1 -10  11        1.26        2.45      1.45 o 
   0 -10  11        0.08        2.61      1.54 o 
   1 -10  11        0.64        1.40      1.90 o 
   2 -10  11        3.86        7.04      2.16 o 
  -3  -9  11        3.22        4.21      1.28 o 
  -2  -9  11        0.37        1.46      1.09 o 
  -1  -9  11        5.28        7.37      1.23 o 
   0  -9  11        0.32        0.71      2.15 o 
   1  -9  11        0.52        1.56      1.44 o 
   2  -9  11        2.42        2.68      1.93 o 
   3  -9  11       38.48       46.10      2.43 o 
  -3  -8  11       11.03       12.53      1.26 o 
  -2  -8  11        0.01        1.18      1.14 o 
  -1  -8  11        5.41        8.79      1.15 o 
   0  -8  11        9.28        7.13      2.52 o 
   1  -8  11        1.41        1.48      2.46 o 
   2  -8  11        0.01        0.53      2.50 o 
   3  -8  11       20.91       19.69      1.78 o 
  -4  -7  11        7.39        6.40      1.15 o 
  -3  -7  11       41.76       43.60      1.30 o 
  -2  -7  11       16.09       14.62      1.08 o 
  -1  -7  11        1.73        2.00      1.61 o 
   0  -7  11      109.72       93.22      2.55 o 
   1  -7  11        3.14        1.13      1.86 o 
   2  -7  11        0.65       -0.91      2.50 o 
   3  -7  11        0.79        2.10      3.25 o 
   4  -7  11       10.88       11.77      3.01 o 
  -4  -6  11        0.03       -0.05      1.20 o 
  -3  -6  11        3.64        3.08      1.30 o 
  -2  -6  11       44.06       39.08      2.15 o 
  -1  -6  11        1.24        2.20      1.61 o 
   0  -6  11        1.72        1.35      2.39 o 
   1  -6  11      110.53      102.07      2.50 o 
   2  -6  11       15.92       16.16      2.57 o 
   3  -6  11       11.93       15.28      2.70 o 
   4  -6  11        3.50        3.43      2.36 o 
  -4  -5  11        1.75        3.48      1.20 o 
  -3  -5  11       48.37       50.23      1.36 o 
  -2  -5  11       25.06       28.37      1.39 o 
  -1  -5  11        2.10        2.48      1.53 o 
   0  -5  11       20.50       19.77      1.59 o 
   1  -5  11        5.75        5.00      2.30 o 
   2  -5  11        1.81        1.00      2.44 o 
   3  -5  11       48.43       47.10      3.08 o 
   4  -5  11        0.44        1.36      2.29 o 
   5  -5  11        1.05        2.12      1.65 o 
  -4  -4  11       11.07       13.53      1.21 o 
  -3  -4  11        8.90        8.64      1.44 o 
  -2  -4  11       16.73       16.41      1.25 o 
  -1  -4  11       23.57       22.96      1.28 o 
   0  -4  11      207.30      215.25      7.66 o 
   1  -4  11        8.11       10.05      1.70 o 
   4  -4  11        9.37        8.66      2.09 o 
   5  -4  11       34.01       35.91      1.70 o 
  -4  -3  11        2.69        4.84      1.01 o 
  -3  -3  11        0.00        0.38      1.07 o 
  -2  -3  11        7.94        9.11      1.22 o 
  -1  -3  11       90.17       90.40      3.94 o 
   0  -3  11      429.71      412.52     11.72 o 
   1  -3  11       28.76       28.33      2.93 o 
   3  -3  11        2.34        1.99      3.39 o 
   4  -3  11        0.03        0.35      1.39 o 
   5  -3  11        0.46        0.54      1.43 o 
  -4  -2  11        0.62        1.43      1.59 o 
  -3  -2  11       27.30       25.26      1.35 o 
  -2  -2  11       11.22       11.18      1.23 o 
  -1  -2  11      155.17      154.83      8.32 o 
   0  -2  11      122.01      124.12      7.19 o 
   1  -2  11      111.81      116.92      3.53 o 
   2  -2  11      177.75      188.49      3.72 o 
   3  -2  11      410.09      375.89     19.58 o 
   4  -2  11       90.91       91.49      1.59 o 
   5  -2  11        2.71        3.02      1.32 o 
  -4  -1  11        0.13        0.84      1.18 o 
  -3  -1  11        1.11        2.78      1.42 o 
  -2  -1  11       55.14       50.88      2.32 o 
  -1  -1  11       10.51       12.09      2.19 o 
   0  -1  11        3.19        4.24      1.78 o 
   1  -1  11       25.87       23.85      2.14 o 
   2  -1  11      139.98      129.11      7.50 o 
   3  -1  11       20.51       20.46      1.60 o 
   4  -1  11       67.64       63.26      1.51 o 
   5  -1  11       12.68       11.91      1.37 o 
   6  -1  11        0.89        0.51      1.41 o 
  -4   0  11       12.74       13.03      1.32 o 
  -3   0  11        9.86       12.18      2.35 o 
  -2   0  11        8.45        7.97      1.85 o 
  -1   0  11        0.01        0.63      2.27 o 
   0   0  11        9.19       10.25      1.83 o 
   1   0  11        0.75        2.43      1.85 o 
   2   0  11        0.11       -0.54      1.21 o 
   3   0  11        0.41        0.46      1.14 o 
   4   0  11        7.21        7.56      1.22 o 
   5   0  11       59.21       62.72      1.52 o 
   6   0  11       53.37       57.32      1.90 o 
  -4   1  11        0.00        1.66      1.08 o 
  -3   1  11        8.83        9.29      1.18 o 
  -2   1  11       29.50       28.08      1.34 o 
  -1   1  11       20.71       19.68      3.28 o 
   0   1  11        3.71        2.18      1.88 o 
   1   1  11       54.54       51.73      1.52 o 
   2   1  11       19.75       19.28      1.52 o 
   3   1  11       62.78       62.30      1.68 o 
   4   1  11        2.43        1.73      1.16 o 
   5   1  11        1.51        1.84      1.13 o 
   6   1  11        0.00       -0.60      1.10 o 
  -4   2  11        3.64        5.73      1.17 o 
  -3   2  11       21.49       20.17      1.22 o 
  -2   2  11        4.46        3.76      1.41 o 
  -1   2  11       21.72       24.21      1.46 o 
   0   2  11        0.22        0.80      1.18 o 
   1   2  11        0.09        1.16      1.07 o 
   2   2  11        0.62       -0.21      1.41 o 
   3   2  11       17.05       21.29      1.53 o 
   4   2  11        1.57        1.25      1.05 o 
   5   2  11        7.16        7.30      1.13 o 
   6   2  11       19.21       21.33      1.43 o 
  -4   3  11        1.07        2.21      1.24 o 
  -3   3  11        3.05        4.29      1.05 o 
  -2   3  11        4.72        4.84      1.28 o 
  -1   3  11        3.04        4.67      1.23 o 
   0   3  11        7.78        7.51      1.23 o 
   1   3  11       55.66       55.31      1.49 o 
   2   3  11        0.41        0.84      1.16 o 
   3   3  11       49.74       48.16      1.86 o 
   4   3  11        5.35        6.38      1.05 o 
   5   3  11       35.29       33.55      1.21 o 
   6   3  11        0.00        1.49      1.12 o 
  -4   4  11       12.21       14.26      1.33 o 
  -3   4  11       10.57        8.80      1.18 o 
  -2   4  11       28.69       27.21      1.98 o 
  -1   4  11        0.17        0.11      1.50 o 
   0   4  11      101.61       93.07      3.00 o 
   1   4  11       21.26       24.10      1.50 o 
   2   4  11        4.03        5.29      1.03 o 
   3   4  11        0.72        0.39      0.94 o 
   4   4  11       20.62       23.13      1.14 o 
   5   4  11        2.44        3.95      1.09 o 
   6   4  11        2.66        3.41      1.14 o 
  -4   5  11        1.98        2.36      1.42 o 
  -3   5  11        1.81        1.62      1.16 o 
  -2   5  11      162.67      153.59      6.87 o 
  -1   5  11        6.09        6.29      1.22 o 
   0   5  11        1.92        2.90      1.31 o 
   1   5  11      137.83      134.94      5.34 o 
   2   5  11        6.02        5.88      1.47 o 
   3   5  11        0.01        0.66      1.01 o 
   4   5  11        0.24        1.05      1.04 o 
   5   5  11        2.14        2.99      1.04 o 
   6   5  11        2.65        2.38      1.23 o 
  -3   6  11        1.77        1.73      1.34 o 
  -2   6  11        5.63        3.52      1.32 o 
  -1   6  11       31.02       28.43      1.40 o 
   0   6  11        9.15        9.41      1.33 o 
   1   6  11        6.19        8.15      2.58 o 
   2   6  11        5.54        5.43      1.05 o 
   3   6  11       14.72       16.88      1.10 o 
   4   6  11        7.88        9.30      0.95 o 
   5   6  11        0.38        0.79      0.99 o 
   6   6  11        0.31        1.01      1.02 o 
  -3   7  11        0.04        0.72      1.21 o 
  -2   7  11       29.08       27.97      1.47 o 
  -1   7  11       26.68       34.47      2.39 o 
   0   7  11        6.05        6.61      1.70 o 
   1   7  11       95.78       92.31      2.49 o 
   2   7  11        6.20        8.69      0.99 o 
   3   7  11        3.11        3.77      1.09 o 
   4   7  11        0.08        0.62      1.09 o 
   5   7  11        2.36        2.79      1.16 o 
  -3   8  11        1.83        1.23      1.44 o 
  -2   8  11        3.18        3.50      1.38 o 
  -1   8  11        7.51        8.80      1.10 o 
   0   8  11        3.21        2.55      1.19 o 
   1   8  11        4.86        5.57      1.17 o 
   2   8  11       55.08       51.83      2.37 o 
   3   8  11       60.03       52.84      1.18 o 
   4   8  11        5.19        4.24      1.14 o 
   5   8  11        2.81        6.58      1.61 o 
  -2   9  11        1.23        1.61      1.23 o 
  -1   9  11        3.70        2.93      1.55 o 
   0   9  11        8.08        6.38      1.10 o 
   1   9  11        5.35        6.97      1.17 o 
   2   9  11        3.42        5.83      0.91 o 
   3   9  11        0.01        0.63      1.01 o 
   4   9  11        9.42        8.49      1.03 o 
   5   9  11        4.63        5.26      1.12 o 
  -1  10  11        0.24        1.00      1.08 o 
   0  10  11        5.12        6.93      1.22 o 
   1  10  11        0.01       -0.62      0.94 o 
   2  10  11       19.90       18.99      1.03 o 
   3  10  11       13.89       13.39      1.12 o 
   4  10  11        2.53        2.82      0.98 o 
  -1  11  11        1.28        1.68      1.15 o 
   0  11  11        0.04        0.07      1.12 o 
   1  11  11        0.71        0.66      1.16 o 
   2  11  11        4.49        4.56      0.89 o 
   3  11  11        0.77        2.81      1.00 o 
   4  11  11        4.76        5.90      1.07 o 
   1  12  11        4.40        3.88      1.07 o 
   2  12  11        0.49        0.12      1.06 o 
   3  12  11        0.22        1.52      1.13 o 
  -1 -10  12        0.10        1.07      1.54 o 
   0 -10  12       14.04       19.60      1.71 o 
   1 -10  12        0.34        1.37      1.91 o 
  -2  -9  12        2.12        2.93      1.32 o 
  -1  -9  12        0.76        0.15      1.48 o 
   0  -9  12        6.48        8.61      1.77 o 
   1  -9  12        0.14        0.06      1.56 o 
   2  -9  12        0.50        1.06      1.53 o 
  -3  -8  12        0.23        0.59      1.42 o 
  -2  -8  12        0.26        0.48      1.22 o 
  -1  -8  12        0.54        0.86      1.31 o 
   0  -8  12        9.79        8.02      2.50 o 
   1  -8  12        1.18        0.18      2.50 o 
   2  -8  12        3.85        4.03      2.48 o 
   3  -8  12        4.33        3.14      2.92 o 
  -3  -7  12       31.80       32.66      1.38 o 
  -2  -7  12        4.35        4.00      1.08 o 
  -1  -7  12        7.07        8.06      1.89 o 
   0  -7  12        4.82       -0.38      2.32 o 
   1  -7  12        4.49        5.09      2.52 o 
   2  -7  12        1.03        0.07      2.50 o 
   3  -7  12        0.64       -0.49      3.45 o 
  -3  -6  12        5.33        6.06      1.11 o 
  -2  -6  12        6.23        8.74      1.91 o 
  -1  -6  12        9.88       12.10      1.71 o 
   0  -6  12       36.93       35.52      2.50 o 
   1  -6  12       28.16       24.44      2.50 o 
   2  -6  12        0.24       -0.95      2.41 o 
   3  -6  12        0.35        0.07      2.63 o 
   4  -6  12        1.02        1.38      2.13 o 
  -4  -5  12        0.21       -0.87      1.42 o 
  -3  -5  12       34.51       33.97      1.51 o 
  -2  -5  12       11.65       11.51      1.54 o 
  -1  -5  12       13.45       12.42      1.60 o 
   0  -5  12        1.86        2.47      1.86 o 
   1  -5  12      197.76      203.91      3.72 o 
   2  -5  12       33.98       34.67      2.88 o 
   3  -5  12       15.32       13.84      2.66 o 
   4  -5  12       20.79       20.60      2.29 o 
  -4  -4  12        0.64        1.27      1.19 o 
  -3  -4  12        2.46        2.18      1.35 o 
  -2  -4  12       32.70       33.42      3.14 o 
  -1  -4  12       42.50       41.84      1.54 o 
   0  -4  12       28.72       26.56      1.87 o 
   1  -4  12       49.67       48.87      2.79 o 
   4  -4  12        0.26        0.28      1.42 o 
   5  -4  12        0.01        0.08      1.63 o 
  -4  -3  12        0.58        1.86      1.11 o 
  -3  -3  12       12.39       10.58      1.48 o 
  -2  -3  12       29.14       29.09      1.36 o 
  -1  -3  12       30.18       29.60      2.18 o 
   0  -3  12        0.87        1.83      1.55 o 
   1  -3  12        6.15        5.04      2.65 o 
   4  -3  12       17.26       15.85      1.54 o 
   5  -3  12        0.40        0.63      1.52 o 
  -4  -2  12        3.70        3.87      1.26 o 
  -3  -2  12        0.05        0.81      1.13 o 
  -2  -2  12      103.58       98.39      4.50 o 
  -1  -2  12        0.73        3.62      1.42 o 
   0  -2  12       37.58       35.97      2.25 o 
   1  -2  12       11.30       10.91      2.01 o 
   2  -2  12      153.89      158.33      5.76 o 
   3  -2  12        7.35        7.19      2.50 o 
   4  -2  12       26.66       24.13      1.30 o 
   5  -2  12        7.48        6.90      1.52 o 
  -4  -1  12        0.03       -0.31      1.59 o 
  -3  -1  12        4.24        4.23      1.04 o 
  -2  -1  12        5.49        6.90      1.23 o 
  -1  -1  12       17.39       19.10      1.26 o 
   0  -1  12       32.92       33.41      2.25 o 
   1  -1  12        0.26       -0.12      2.08 o 
   2  -1  12       11.82       11.42      2.27 o 
   3  -1  12       10.41        9.49      1.63 o 
   4  -1  12        0.18        0.47      1.32 o 
   5  -1  12        0.40        0.88      1.07 o 
  -4   0  12       13.51       11.77      1.39 o 
  -3   0  12        2.70        3.36      1.51 o 
  -2   0  12        0.72        0.15      1.27 o 
  -1   0  12       22.24       20.46      2.78 o 
   0   0  12        3.78        2.89      1.86 o 
   1   0  12        8.61       10.31      1.90 o 
   2   0  12        2.06        1.03      1.24 o 
   3   0  12      113.57      105.37     10.56 o 
   4   0  12       18.78       18.59      1.34 o 
   5   0  12       16.98       16.74      1.35 o 
  -4   1  12        6.41        6.63      1.42 o 
  -3   1  12       12.35       14.79      1.60 o 
  -2   1  12        4.27        3.32      1.43 o 
  -1   1  12        0.19       -0.44      1.40 o 
   0   1  12        6.23        5.62      1.87 o 
   1   1  12       56.86       55.11      1.45 o 
   2   1  12       10.43        9.91      1.47 o 
   3   1  12       11.41       10.99      1.46 o 
   4   1  12        0.44        1.38      1.22 o 
   5   1  12        1.80        2.10      1.20 o 
   6   1  12        9.60        8.33      1.45 o 
  -4   2  12        2.62        3.36      1.19 o 
  -3   2  12        1.77        1.81      1.05 o 
  -2   2  12        5.03        4.98      1.04 o 
  -1   2  12        5.41        7.33      1.13 o 
   0   2  12       13.69       14.20      1.51 o 
   1   2  12        0.63        1.85      1.46 o 
   2   2  12       13.13       11.60      1.49 o 
   3   2  12        1.09        0.61      1.22 o 
   4   2  12       56.30       55.30      1.43 o 
   5   2  12        3.00        4.71      1.15 o 
   6   2  12       20.57       20.38      1.48 o 
  -4   3  12        1.43        2.83      1.18 o 
  -3   3  12        7.17        6.58      1.20 o 
  -2   3  12        0.00        2.18      1.46 o 
  -1   3  12        3.66        3.48      1.23 o 
   0   3  12       26.95       28.83      1.11 o 
   1   3  12        0.40        1.68      1.21 o 
   2   3  12       10.73       11.63      1.64 o 
   3   3  12        1.97        1.32      1.07 o 
   4   3  12       40.93       37.71      1.37 o 
   5   3  12        6.12        4.60      1.31 o 
   6   3  12        2.13        0.47      1.42 o 
  -3   4  12        1.95        2.02      1.20 o 
  -2   4  12       18.74       16.29      2.09 o 
  -1   4  12        1.85        1.32      1.24 o 
   0   4  12       13.80       16.72      1.45 o 
   1   4  12        7.10        7.69      1.09 o 
   2   4  12        2.16        3.03      1.22 o 
   3   4  12       11.99       11.75      0.98 o 
   4   4  12        0.36        1.08      1.13 o 
   5   4  12        0.67        0.77      1.25 o 
   6   4  12        0.04        0.56      1.40 o 
  -3   5  12        9.29        9.78      1.16 o 
  -2   5  12        2.04        0.84      1.22 o 
  -1   5  12       15.80       15.01      1.81 o 
   0   5  12       39.71       37.49      1.48 o 
   1   5  12        0.49        2.39      1.42 o 
   2   5  12       23.29       20.73      1.31 o 
   3   5  12        2.84        1.43      1.18 o 
   4   5  12       16.86       16.92      1.20 o 
   5   5  12        5.51        7.70      1.31 o 
  -3   6  12       11.12       10.19      1.57 o 
  -2   6  12        4.19        4.68      1.36 o 
  -1   6  12       28.11       29.76      2.52 o 
   0   6  12        0.71        0.80      1.61 o 
   1   6  12       17.25       15.37      2.00 o 
   2   6  12        6.56        6.12      1.10 o 
   3   6  12        1.11        1.75      1.09 o 
   4   6  12       12.91       11.88      1.04 o 
   5   6  12       18.18       16.79      0.99 o 
  -3   7  12        0.29        1.40      1.11 o 
  -2   7  12        5.56        6.47      1.42 o 
  -1   7  12        0.06        2.19      1.91 o 
   0   7  12        5.53        3.87      1.23 o 
   1   7  12       19.38       20.69      2.17 o 
   2   7  12        6.61        6.44      1.04 o 
   3   7  12        3.19        3.84      0.97 o 
   4   7  12        0.53        1.49      1.26 o 
   5   7  12        3.04        5.96      1.57 o 
  -2   8  12        2.09        4.20      1.38 o 
  -1   8  12       29.88       33.60      2.13 o 
   0   8  12       16.42       16.88      2.75 o 
   1   8  12       10.38       10.98      1.11 o 
   2   8  12       36.60       36.20      1.71 o 
   3   8  12       12.33       16.43      1.03 o 
   4   8  12        3.62        3.37      1.01 o 
   5   8  12        0.56        0.98      1.44 o 
  -2   9  12        3.62        3.96      1.31 o 
  -1   9  12        0.25        2.90      1.35 o 
   0   9  12        5.59        7.28      1.20 o 
   1   9  12        0.71        0.22      1.18 o 
   2   9  12       68.77       59.44      1.63 o 
   3   9  12        0.58        1.52      1.04 o 
   4   9  12       20.14       15.38      1.16 o 
  -1  10  12        3.98        3.09      1.28 o 
   0  10  12        0.16        0.39      1.34 o 
   1  10  12        0.06        0.47      1.17 o 
   2  10  12        0.66        3.30      1.08 o 
   3  10  12        7.57        8.15      1.03 o 
   4  10  12       12.78       11.60      1.00 o 
   0  11  12        0.01        0.70      1.23 o 
   1  11  12        0.07        0.62      1.34 o 
   2  11  12        0.13       -0.22      1.03 o 
   3  11  12        1.15        3.12      1.06 o 
  -1  -9  13       10.03       13.81      2.00 o 
   0  -9  13        0.60        2.44      1.96 o 
   1  -9  13       11.73       15.92      1.70 o 
  -2  -8  13        1.97        2.84      1.32 o 
  -1  -8  13        0.03        0.35      1.85 o 
   0  -8  13        8.19       14.02      2.70 o 
   1  -8  13        1.06        1.15      2.77 o 
   2  -8  13       14.83       17.03      2.90 o 
  -2  -7  13        2.52        2.45      1.37 o 
  -1  -7  13        4.38        3.30      1.88 o 
   0  -7  13        1.50        2.61      2.46 o 
   1  -7  13        0.99        0.77      2.46 o 
   2  -7  13        2.04        4.05      2.57 o 
   3  -7  13       13.78       22.03      3.06 o 
  -3  -6  13       11.76        9.49      1.44 o 
  -2  -6  13        2.60        3.71      2.21 o 
  -1  -6  13        1.45        1.64      1.74 o 
   0  -6  13       17.32       15.54      2.59 o 
   1  -6  13        0.02        0.24      2.61 o 
   2  -6  13        0.56        1.15      1.77 o 
   3  -6  13        0.48       -0.42      2.68 o 
  -3  -5  13       12.90       12.03      1.61 o 
  -2  -5  13       62.81       60.77      1.60 o 
  -1  -5  13        6.38        6.00      1.34 o 
   0  -5  13       26.71       27.02      2.21 o 
   1  -5  13       26.22       23.60      2.59 o 
   2  -5  13        4.42        3.99      2.68 o 
   3  -5  13        0.04       -0.33      2.52 o 
   4  -5  13        3.98        3.22      2.25 o 
  -3  -4  13        4.27        4.51      1.59 o 
  -2  -4  13        0.13        1.56      1.50 o 
  -1  -4  13       12.03       11.64      1.37 o 
   0  -4  13        1.71        0.86      1.71 o 
   1  -4  13        1.51        1.26      1.66 o 
   4  -4  13       15.92       12.76      1.59 o 
  -3  -3  13        3.86        5.61      1.56 o 
  -2  -3  13        0.30        1.87      1.40 o 
  -1  -3  13        6.39        5.59      1.31 o 
   0  -3  13       40.31       41.54      1.85 o 
   1  -3  13      209.01      212.90      5.96 o 
   4  -3  13        6.45        4.68      1.68 o 
   5  -3  13        0.02        0.64      1.60 o 
  -3  -2  13        0.29        1.94      1.50 o 
  -2  -2  13        0.34        0.73      1.10 o 
  -1  -2  13        7.43        7.00      1.46 o 
   0  -2  13       15.77       15.50      1.95 o 
   1  -2  13        0.71        1.71      2.23 o 
   2  -2  13      266.58      268.14      6.62 o 
   3  -2  13        2.69        1.96      2.35 o 
   4  -2  13        7.30        7.62      1.16 o 
   5  -2  13        6.08        6.00      1.29 o 
  -4  -1  13        1.31        1.92      1.42 o 
  -3  -1  13        0.61        2.71      1.43 o 
  -2  -1  13       15.97       18.06      1.93 o 
  -1  -1  13        7.73        6.83      1.48 o 
   0  -1  13       88.30       86.61      2.34 o 
   1  -1  13      485.67      503.86      7.88 o 
   2  -1  13        2.83        3.01      1.96 o 
   3  -1  13        9.72        8.60      1.60 o 
   4  -1  13       35.99       38.70      2.33 o 
   5  -1  13        2.76        2.31      1.40 o 
  -3   0  13        1.99        2.91      1.39 o 
  -2   0  13       16.87       17.68      1.34 o 
  -1   0  13       50.62       47.59      3.02 o 
   0   0  13       13.16       12.62      1.92 o 
   1   0  13        0.37        1.11      1.84 o 
   2   0  13      142.73      141.14      3.50 o 
   3   0  13       65.02       64.88      1.82 o 
   4   0  13        0.34        1.26      1.13 o 
   5   0  13       13.15       14.66      1.49 o 
  -3   1  13        5.70       10.11      1.57 o 
  -2   1  13        0.06        0.18      1.69 o 
  -1   1  13       25.45       25.76      1.96 o 
   0   1  13       16.70       17.26      1.89 o 
   1   1  13        0.16        0.11      1.19 o 
   2   1  13        0.40       -0.09      1.16 o 
   3   1  13        4.10        3.83      1.43 o 
   4   1  13        0.38        0.34      1.10 o 
   5   1  13       10.00       10.48      1.40 o 
  -3   2  13        2.99        4.34      1.34 o 
  -2   2  13        1.23        2.85      1.13 o 
  -1   2  13        0.37        0.37      1.09 o 
   0   2  13        5.67        5.64      1.08 o 
   1   2  13        4.88        7.49      1.43 o 
   2   2  13        1.48        3.04      1.42 o 
   3   2  13       19.26       21.11      1.51 o 
   4   2  13        2.63        4.04      1.10 o 
   5   2  13        0.00        0.16      1.09 o 
  -3   3  13        0.06        2.08      1.37 o 
  -2   3  13        1.14        1.52      1.36 o 
  -1   3  13        2.77        4.14      1.42 o 
   0   3  13        1.03        0.49      1.72 o 
   1   3  13        0.00       -0.54      1.39 o 
   2   3  13       11.32       12.50      1.14 o 
   3   3  13        1.38        2.56      1.43 o 
   4   3  13       72.29       63.44      1.54 o 
   5   3  13        0.27        1.30      1.15 o 
  -3   4  13       14.23       10.30      1.11 o 
  -2   4  13        6.62        6.08      1.30 o 
  -1   4  13       14.13       13.39      1.27 o 
   0   4  13       11.71       10.54      1.15 o 
   1   4  13        8.82        6.56      1.43 o 
   2   4  13        1.68        2.53      1.22 o 
   3   4  13        0.98        1.29      0.87 o 
   4   4  13        0.44        0.99      1.10 o 
   5   4  13        1.17        1.20      1.09 o 
  -3   5  13        0.06        0.10      1.27 o 
  -2   5  13        0.00       -0.17      1.17 o 
  -1   5  13        5.62        5.75      1.17 o 
   0   5  13        1.44        1.82      1.46 o 
   1   5  13       23.35       21.71      1.24 o 
   2   5  13        9.10        9.64      1.45 o 
   3   5  13        2.14        2.55      1.07 o 
   4   5  13        2.86        2.84      1.05 o 
   5   5  13        1.31        1.59      0.96 o 
  -2   6  13        2.06        3.62      1.77 o 
  -1   6  13        3.94        2.51      1.26 o 
   0   6  13       17.16       19.78      1.44 o 
   1   6  13       14.02       14.14      1.39 o 
   2   6  13       14.28       13.94      1.17 o 
   3   6  13        0.04        0.86      1.08 o 
   4   6  13        0.55        0.66      1.07 o 
   5   6  13        1.73        1.78      1.24 o 
  -2   7  13        0.03        0.50      1.13 o 
  -1   7  13       19.33       19.06      1.75 o 
   0   7  13        2.00        3.78      1.13 o 
   1   7  13        9.61        7.89      1.57 o 
   2   7  13        6.62        8.02      1.20 o 
   3   7  13        0.03        1.96      1.13 o 
   4   7  13        0.47        0.94      1.07 o 
   5   7  13        1.15        1.87      1.20 o 
  -1   8  13       12.14       11.29      1.49 o 
   0   8  13        0.50        0.06      1.69 o 
   1   8  13        5.40        5.87      1.19 o 
   2   8  13        0.22        0.92      1.14 o 
   3   8  13        0.00        0.93      1.29 o 
   4   8  13        0.19        2.77      1.07 o 
  -1   9  13        0.33        0.44      1.42 o 
   0   9  13        4.47        2.63      1.40 o 
   1   9  13        9.60       10.65      1.36 o 
   2   9  13       31.50       29.39      1.45 o 
   3   9  13       12.89       13.00      1.97 o 
   4   9  13        0.49        2.44      1.22 o 
   0  10  13        0.69       -0.53      1.19 o 
   1  10  13        7.40        8.36      1.34 o 
   2  10  13        0.40        1.40      1.16 o 
   3  10  13       16.67       15.21      1.20 o 
   0  -8  14        2.60        3.52      2.90 o 
   1  -8  14        0.58        0.42      2.79 o 
  -1  -7  14        0.92        2.80      2.02 o 
   0  -7  14        3.66        1.13      2.79 o 
   1  -7  14        4.60        4.43      2.04 o 
   2  -7  14        0.41       -1.95      2.63 o 
  -2  -6  14        3.98        3.17      2.30 o 
  -1  -6  14        2.11        0.92      1.78 o 
   0  -6  14        5.75       11.25      2.59 o 
   1  -6  14        6.27        4.89      2.55 o 
   2  -6  14        0.88        2.59      2.94 o 
   3  -6  14        0.55        1.82      2.75 o 
  -2  -5  14        2.83        2.01      1.36 o 
  -1  -5  14        3.98        4.83      1.69 o 
   0  -5  14       71.40       74.44      2.97 o 
   1  -5  14        1.07       -0.97      1.79 o 
   2  -5  14        1.89        0.27      2.50 o 
   3  -5  14        3.90        7.88      2.81 o 
  -3  -4  14        2.02        2.62      1.64 o 
  -2  -4  14       11.49       10.45      1.64 o 
  -1  -4  14        0.06        1.27      1.53 o 
   0  -4  14       34.69       37.21      1.96 o 
   1  -4  14        0.17        0.93      2.41 o 
   2  -4  14        2.26        1.35      1.84 o 
   4  -4  14        0.34        1.03      1.97 o 
  -3  -3  14        3.27        3.18      1.58 o 
  -2  -3  14        2.18        0.42      1.55 o 
  -1  -3  14        0.97        0.68      1.48 o 
   0  -3  14       16.23       18.02      1.49 o 
   1  -3  14        4.10        4.31      2.59 o 
   4  -3  14        3.56        2.94      1.96 o 
  -3  -2  14       12.47       12.17      1.45 o 
  -2  -2  14        9.73       11.20      1.52 o 
  -1  -2  14        1.54        1.91      1.27 o 
   0  -2  14        2.91        2.00      1.33 o 
   1  -2  14      100.52      102.12      2.98 o 
   2  -2  14       10.59       10.14      3.25 o 
   3  -2  14        0.10       -0.40      1.87 o 
   4  -2  14        0.35        0.74      1.51 o 
  -3  -1  14        0.39        0.17      1.39 o 
  -2  -1  14       11.40       11.31      1.33 o 
  -1  -1  14        3.99        3.94      1.32 o 
   0  -1  14       38.26       39.18      3.44 o 
   1  -1  14       52.57       54.24      2.29 o 
   2  -1  14       42.93       45.98      3.44 o 
   3  -1  14        0.17        0.07      1.36 o 
   4  -1  14        5.83        5.84      1.42 o 
   5  -1  14        4.94        4.71      1.50 o 
  -3   0  14        0.10        0.38      1.24 o 
  -2   0  14       29.11       28.64      3.20 o 
  -1   0  14       13.97       12.19      1.90 o 
   0   0  14        1.78        2.43      1.82 o 
   1   0  14       71.62       80.04      2.43 o 
   2   0  14       14.27       13.87      1.63 o 
   3   0  14       49.57       46.90      4.69 o 
   4   0  14       16.06       15.71      1.19 o 
   5   0  14        3.57        3.89      1.43 o 
  -3   1  14        0.33        1.06      1.23 o 
  -2   1  14        2.30        2.44      1.36 o 
  -1   1  14       22.85       21.70      1.60 o 
   0   1  14       17.98       18.79      1.25 o 
   1   1  14       21.63       21.09      1.31 o 
   2   1  14       26.11       25.44      1.57 o 
   3   1  14       17.76       17.87      2.22 o 
   4   1  14        1.13        1.52      1.30 o 
   5   1  14        3.76        2.31      1.27 o 
  -3   2  14        0.10        2.86      1.22 o 
  -2   2  14       13.70       13.32      1.13 o 
  -1   2  14        6.96        8.59      1.13 o 
   0   2  14        1.67        3.40      1.26 o 
   1   2  14        0.65        1.81      1.46 o 
   2   2  14       20.38       22.01      1.56 o 
   3   2  14        9.80        9.34      1.32 o 
   4   2  14        3.47        3.53      1.18 o 
   5   2  14        1.39        2.25      1.22 o 
  -3   3  14        0.03        1.74      1.59 o 
  -2   3  14        0.83        2.30      1.16 o 
  -1   3  14       12.71       14.91      2.92 o 
   0   3  14        0.68        1.33      1.27 o 
   1   3  14        1.28        1.68      1.09 o 
   2   3  14       16.62       15.06      1.35 o 
   3   3  14       17.10       17.12      1.52 o 
   4   3  14        0.04       -0.41      1.40 o 
   5   3  14        0.44        0.99      1.28 o 
  -2   4  14        0.24        0.52      1.55 o 
  -1   4  14       15.66       15.80      1.31 o 
   0   4  14        0.77        0.67      1.25 o 
   1   4  14        0.13        2.40      1.72 o 
   2   4  14        4.51        5.02      1.46 o 
   3   4  14        0.21        1.22      1.13 o 
   4   4  14        6.03        9.13      1.18 o 
   5   4  14       18.42       19.35      1.30 o 
  -2   5  14        2.43        1.89      1.40 o 
  -1   5  14        0.61        0.72      1.17 o 
   0   5  14       10.31       12.73      1.35 o 
   1   5  14        2.80        2.84      1.18 o 
   2   5  14        2.42        2.92      1.24 o 
   3   5  14       11.35       12.66      1.11 o 
   4   5  14       10.12       11.03      1.14 o 
   5   5  14       14.79       12.98      1.45 o 
  -2   6  14        4.98        5.05      1.63 o 
  -1   6  14        0.80        0.01      1.54 o 
   0   6  14        2.59        4.46      1.33 o 
   1   6  14        1.90        1.85      1.18 o 
   2   6  14       10.19       13.52      1.51 o 
   3   6  14        2.82        3.62      1.06 o 
   4   6  14        2.23        2.96      1.21 o 
  -1   7  14        3.48        2.22      1.27 o 
   0   7  14        0.76        5.15      1.55 o 
   1   7  14        2.46        2.65      1.33 o 
   2   7  14        4.23        4.67      1.30 o 
   3   7  14        3.45        2.51      1.20 o 
   4   7  14        0.73        1.73      1.24 o 
  -1   8  14        5.26        5.45      1.71 o 
   0   8  14       23.56       24.54      1.52 o 
   1   8  14        2.88        4.09      1.47 o 
   2   8  14        1.74        3.37      1.08 o 
   3   8  14        4.86        6.42      1.16 o 
   4   8  14        0.43        1.40      1.05 o 
   0   9  14        2.42        3.70      1.49 o 
   1   9  14       33.71       29.78      2.47 o 
   2   9  14        1.58        1.66      1.16 o 
   3   9  14        3.25        3.48      1.23 o 
   2  10  14        5.79        3.62      1.32 o 
  -1  -6  15        0.08        1.50      1.93 o 
   0  -6  15        0.61       -0.49      2.72 o 
   1  -6  15        3.10        2.48      2.70 o 
   2  -6  15        0.07       -2.30      2.81 o 
  -1  -5  15        0.39        1.37      1.74 o 
   0  -5  15        3.33        2.72      2.68 o 
   1  -5  15        0.51        2.50      2.63 o 
   2  -5  15        0.13        0.40      2.79 o 
   3  -5  15        0.08        0.91      2.83 o 
  -2  -4  15        5.53        5.09      1.48 o 
  -1  -4  15        5.43        6.47      1.75 o 
   0  -4  15        0.00        0.20      1.47 o 
   1  -4  15       18.88       15.74      2.77 o 
   2  -4  15        3.41        3.21      2.70 o 
  -2  -3  15        0.55       -0.02      1.39 o 
  -1  -3  15        6.18        6.64      1.38 o 
   0  -3  15        0.23        1.93      1.42 o 
   1  -3  15       17.51       18.05      1.63 o 
   4  -3  15        0.26        0.69      1.99 o 
  -2  -2  15       12.51       12.60      1.44 o 
  -1  -2  15        5.75        5.86      1.37 o 
   0  -2  15        0.27       -0.37      1.37 o 
   1  -2  15       15.79       14.94      2.29 o 
   2  -2  15        6.20        6.86      3.81 o 
   3  -2  15        0.03        1.42      1.98 o 
   4  -2  15        0.05        0.45      1.42 o 
  -2  -1  15        0.00        0.42      1.36 o 
  -1  -1  15       36.30       36.94      1.69 o 
   0  -1  15       32.81       32.76      2.10 o 
   1  -1  15       18.82       20.04      2.13 o 
   2  -1  15       65.94       65.42      1.74 o 
   3  -1  15       44.17       45.91      2.60 o 
   4  -1  15       69.00       65.89      3.12 o 
  -2   0  15        3.12        3.07      1.62 o 
  -1   0  15        9.44        9.45      1.52 o 
   0   0  15        0.28        0.31      1.87 o 
   1   0  15        0.03        0.43      1.31 o 
   2   0  15       62.29       70.87      1.85 o 
   3   0  15        9.28        8.86      2.07 o 
   4   0  15        0.28        1.71      1.43 o 
  -2   1  15        2.96        3.09      1.12 o 
  -1   1  15        8.40        9.08      1.32 o 
   0   1  15        2.67        0.57      1.48 o 
   1   1  15        8.53       10.05      1.28 o 
   2   1  15       34.56       35.76      1.64 o 
   3   1  15        1.30        1.41      1.35 o 
   4   1  15        1.66        0.69      1.35 o 
  -2   2  15        0.71        1.53      1.12 o 
  -1   2  15        1.77        1.91      1.32 o 
   0   2  15        0.09       -0.25      1.79 o 
   1   2  15        7.78        8.54      1.30 o 
   2   2  15       17.93       19.88      1.56 o 
   3   2  15        1.25        1.39      1.53 o 
   4   2  15        0.71        0.70      1.25 o 
  -2   3  15        1.86        2.38      1.05 o 
  -1   3  15        4.12        3.02      1.19 o 
   0   3  15        0.05        0.21      1.30 o 
   1   3  15        0.07        0.77      1.26 o 
   2   3  15        1.88        4.73      1.48 o 
   3   3  15        3.63        4.78      1.52 o 
   4   3  15        0.43        0.43      1.36 o 
  -2   4  15        1.41        1.44      1.28 o 
  -1   4  15        0.37        0.45      1.35 o 
   0   4  15        0.61        0.81      1.40 o 
   1   4  15        0.25       -1.22      1.14 o 
   2   4  15        0.61        1.46      1.29 o 
   3   4  15        7.49        7.46      1.07 o 
   4   4  15       10.14        8.63      1.43 o 
  -1   5  15        0.93        2.73      1.24 o 
   0   5  15        0.00        0.15      1.39 o 
   1   5  15        0.34       -0.06      1.31 o 
   2   5  15        0.39       -0.21      1.32 o 
   3   5  15        1.49        0.58      1.18 o 
   4   5  15        9.10        6.85      1.40 o 
  -1   6  15        0.83       -0.45      1.66 o 
   0   6  15       19.57       18.79      1.40 o 
   1   6  15        0.92        1.69      1.17 o 
   2   6  15        0.71        1.25      1.31 o 
   3   6  15        0.05        0.47      0.96 o 
   4   6  15        1.63        2.44      1.14 o 
   0   7  15        0.47        0.52      1.35 o 
   1   7  15        0.10        3.34      1.60 o 
   2   7  15        3.86        3.12      0.99 o 
   3   7  15        0.01        1.61      1.05 o 
   0   8  15        2.50        2.56      1.43 o 
   1   8  15        0.44        1.34      1.40 o 
   2   8  15        1.40        0.78      1.13 o 
   3   8  15        0.11        1.14      1.16 o 
   0  -5  16        1.41       -0.53      1.99 o 
   1  -5  16        2.56        0.15      2.75 o 
  -1  -4  16       13.75       15.30      1.99 o 
   0  -4  16        0.56        1.17      2.02 o 
   1  -4  16        8.34        7.02      2.75 o 
   2  -4  16        0.45       -1.82      2.72 o 
  -1  -3  16        7.93       10.57      1.46 o 
   0  -3  16        3.52        4.72      1.49 o 
   1  -3  16        2.83        3.05      2.04 o 
   3  -3  16        2.83        4.54      2.04 o 
  -1  -2  16        0.26        0.87      1.66 o 
   0  -2  16        1.87        1.81      1.73 o 
   1  -2  16        3.04        3.55      2.39 o 
   2  -2  16        0.25        0.42      2.65 o 
   3  -2  16        3.83        3.56      2.77 o 
  -1  -1  16        0.02        2.36      1.58 o 
   0  -1  16        0.66        1.60      1.90 o 
   1  -1  16      102.75      102.27      4.28 o 
   2  -1  16        4.74        4.18      1.40 o 
   3  -1  16        4.78        6.46      1.84 o 
  -1   0  16        2.46        2.67      1.40 o 
   0   0  16        1.40        3.02      1.92 o 
   1   0  16        9.99       11.06      1.69 o 
   2   0  16       81.02       78.07      1.98 o 
   3   0  16       15.29       13.70      2.36 o 
   4   0  16        1.69        2.31      1.53 o 
  -1   1  16        3.09        3.04      1.39 o 
   0   1  16        0.03       -0.40      1.36 o 
   1   1  16       73.45       71.15      1.86 o 
   2   1  16       41.12       41.84      1.56 o 
   3   1  16        4.00        5.31      1.65 o 
   4   1  16        8.96        8.85      1.45 o 
  -1   2  16       21.22       18.79      1.37 o 
   0   2  16        2.09        2.91      1.21 o 
   1   2  16        3.42        3.72      1.32 o 
   2   2  16        2.80        1.48      1.31 o 
   3   2  16        0.05        0.85      1.37 o 
   4   2  16        2.23        3.27      1.17 o 
  -1   3  16        0.08        1.72      1.58 o 
   0   3  16       12.08       12.98      1.65 o 
   1   3  16        9.51       10.90      1.38 o 
   2   3  16        1.53        2.93      1.55 o 
   3   3  16        1.58        2.63      1.61 o 
   4   3  16        2.26        2.68      1.43 o 
  -1   4  16        2.04        0.14      1.28 o 
   0   4  16        0.50        1.50      1.09 o 
   1   4  16        0.04        0.37      1.54 o 
   2   4  16        3.92        5.36      1.36 o 
   3   4  16       13.34       14.60      1.17 o 
   4   4  16        9.63        9.40      1.22 o 
   0   5  16        0.03        2.07      1.43 o 
   1   5  16        0.00        3.04      1.57 o 
   2   5  16        0.97        2.07      1.37 o 
   3   5  16        1.67        1.63      1.26 o 
   0   6  16        1.25       -0.26      1.34 o 
   1   6  16        3.08        2.62      1.29 o 
   2   6  16        0.30        1.04      1.57 o 
   3   6  16        0.44       -0.54      1.37 o 
   1   7  16        0.95        1.30      1.30 o 
   2   7  16        0.13        0.11      1.14 o 
   1  -3  17        1.77        2.16      1.81 o 
   0  -2  17        9.87       11.96      1.86 o 
   1  -2  17       12.19       11.61      2.55 o 
   2  -2  17        0.22        0.31      3.16 o 
   0  -1  17       10.48       13.48      1.70 o 
   1  -1  17        3.75        6.03      2.21 o 
   2  -1  17        6.68        6.79      1.86 o 
   0   0  17        0.77        2.11      1.59 o 
   1   0  17        3.41        4.05      1.61 o 
   2   0  17        0.66        2.63      1.72 o 
   3   0  17        0.17        1.19      1.47 o 
   0   1  17        1.95        4.42      1.58 o 
   1   1  17        2.55        2.96      1.37 o 
   2   1  17       45.01       47.21      1.62 o 
   3   1  17        6.73        8.24      1.47 o 
   0   2  17        0.91       -0.14      1.67 o 
   1   2  17        4.82        5.24      1.25 o 
   2   2  17        1.85        2.02      1.63 o 
   3   2  17       12.17       12.33      1.80 o 
   0   3  17        7.73        9.83      1.63 o 
   1   3  17        0.18        1.77      1.39 o 
   2   3  17        8.77        8.49      1.64 o 
   3   3  17        1.27        3.21      1.46 o 
   0   4  17        2.60        3.33      1.66 o 
   1   4  17        0.08        1.71      1.64 o 
   2   4  17       10.14       10.22      1.27 o 
   1   5  17        0.05        1.73      1.40 o 
   2   5  17        0.02        0.77      1.27 o 
                                                 
